# Supplementary material for: Diagnosis of knee meniscal injuries using artificial intelligence: A systematic review and meta-analysis of diagnostic performance
Source: PLoS One. 2025 Jun 24;20(6):e0326339. doi: 10.1371/journal.pone.0326339 (PMC12186967; doi:10.1371/journal.pone.0326339)
Supplement: S1 File — (XLSX) [file pone.0326339.s013.xlsx]

## Sheet: menisc all
(2001). Computational Intelligence: Theory and Applications - International Conference, 7th Fuzzy Days, Proceedings. Lecture Notes in Computer Science (including subseries Lecture Notes in Artificial Intelligence and Lecture Notes in Bioinformatics). 2206 LNCS.
	The proceedings contain 98 papers. The topics discussed include: the decision of service centers location problem in fuzzy conditions; application of the biologically inspired network for electroencephalogram analysis; decision making in diagnosis of oral mucosa lesions; fuzzy logic and the Internet: linguistic summarization of distributed sets of data; adaptive color- and edge-based image segmen…
(2001). International Conference on Computational Intelligence Theory and Applications 2001. Lecture Notes in Computer Science (including subseries Lecture Notes in Artificial Intelligence and Lecture Notes in Bioinformatics). 2206: 1-1000.
	The proceedings contain 99 papers. The special focus in this conference is on Invited Lecture and Fuzzy Logic Systems I. The topics include: Interactive evolutionary computation as humanized computational intelligence technology; microcontroller-based fuzzy system to optimize the anaerobic digestion in biogas reactors; the decision of service centres location problem in fuzzy conditions; applicat…
(2017). International Conference on Life System Modeling and Simulation, LSMS 2017 and International Conference on Intelligent Computing for Sustainable Energy and Environment, ICSEE 2017. Communications in Computer and Information Science. 761: 1-606.
	The proceedings contain 208 papers. The special focus in this conference is on Life System Modeling and Simulation and Intelligent Computing for Sustainable Energy and Environment. The topics include: Research of rectal pressure signal preprocessing based on improved fastICA algorithm; a noncontact measurement of cardiac pulse based on photoplethysmography; classification of MMG signal based on E…
(2021). Biomimetic nanomaterials as smart scaffolds for tissue regeneration. Nanoparticles for Therapeutic Applications: 115-208.
(2023). International Workshop on Advanced Imaging Technology, IWAIT 2023. Proceedings of SPIE - The International Society for Optical Engineering.
	The proceedings contain 95 papers. The topics discussed include: detection of leaf diseases using color and shape models; efficient signaling of extended GPM modes in ECM; a study on selecting the optimal number of features for clustering without label information; a jigsaw puzzle solver-based attack on block-wise image encryption for privacy-preserving DNNs; proposal for predicting the facial br…
(2023). "Retraction: Artificial Intelligence in Repairing Meniscus Injury in Football Sports with Perovskite Nanobiomaterials (Journal of Healthcare Engineering (2021) 2021 (4324138) DOI: 10.1155/2021/4324138)." Journal of Healthcare Engineering 2023.
	Tis article has been retracted by Hindawi following an investigation undertaken by the publisher [1]. Tis investigation has uncovered evidence of one or more of the following indicators of systematic manipulation of the publication process: (1) Discrepancies in scope (2) Discrepancies in the description of the research reported (3) Discrepancies between the availability of data and the research d…
Ababneh, S. Y., et al. (2011). "Automatic graph-cut based segmentation of bones from knee magnetic resonance images for osteoarthritis research." Medical Image Analysis 15(4): 438-448.
	In this paper, a new, fully automated, content-based system is proposed for knee bone segmentation from magnetic resonance images (MRI). The purpose of the bone segmentation is to support the discovery and characterization of imaging biomarkers for the incidence and progression of osteoarthritis, a debilitating joint disease, which affects a large portion of the aging population. The segmentation…
Abbadessa, A., et al. (2016). "A Synthetic Thermosensitive Hydrogel for Cartilage Bioprinting and Its Biofunctionalization with Polysaccharides." Biomacromolecules 17(6): 2137-2147.
	Hydrogels based on triblock copolymers of polyethylene glycol and partially methacrylated poly[N-(2-hydroxypropyl) methacrylamide mono/dilactate] make up an attractive class of biomaterials because of their biodegradability, cytocompatibility, and tunable thermoresponsive and mechanical properties. If these properties are fine-tuned, the hydrogels can be three-dimensionally bioprinted, to generat…
Abbott, S. C. and M. D. Cole (2013). "Vibration arthrometry: A critical review." Critical Reviews in Biomedical Engineering 41(3): 223-242.
	The clinical value of sounds and vibrations produced by biological joints in motion has been studied extensively since 1902, aimed at developing a technology to aid the interpretation of recorded joint vibration signals. Such technology would have clear advantages to current medical imaging systems, e.g. MRI, in speed, cost, and non-invasiveness. However, it has yet to achieve routine clinical us…
Abdelmotaal, H., et al. (2023). "Detecting dry eye from ocular surface videos based on deep learning." Ocular Surface 28: 90-98.
	Objective: To assess the performance of convolutional neural networks (CNNs) for automated diagnosis of dry eye (DE) in patients undergoing video keratoscopy based on single ocular surface video frames. Design: This retrospective cohort study included 244 ocular surface videos from 244 eyes of 244 subjects based on corneal topography. A total of 116 eyes were normal while 128 eyes had DE based on…
Abdo, G. G., et al. (2021). "A comprehensive review summarizing the recent biomedical applications of functionalized carbon nanofibers." Journal of Biomedical Materials Research - Part B Applied Biomaterials 109(11): 1893-1908.
	Since the discovery and fabrication of carbon nanofibers (CNFs) over a decade ago, scientists foster to discover novel myriad potential applications for this material in both biomedicine and industry. The unique economic viability, mechanical, electrical, optical, thermal, and structural properties of CNFs led to their rapid emergence. CNFs become an artificial intelligence platform for different…
Abdollahiyan, P., et al. (2020). "Cutting-edge progress and challenges in stimuli responsive hydrogel microenvironment for success in tissue engineering today." Journal of Controlled Release 328: 514-531.
	The field of tissue engineering has numerous potential for modified therapeutic results and has been inspired by enhancements in bioengineering at the recent decades. The techniques of regenerating tissues and assembling functional paradigms that are responsible for repairing, maintaining, and revitalizing lost organs and tissues have affected the entire spectrum of health care studies. Strategie…
Abdolmaleki, H., et al. (2021). "Droplet-Based Techniques for Printing of Functional Inks for Flexible Physical Sensors." Advanced Materials 33(20).
	Printed electronics (PE) is an emerging technology that uses functional inks to print electrical components and circuits on variety of substrates. This technology has opened up new possibilities to fabricate flexible, bendable, and form-fitting devices at low-cost and fast speed. There are different printing technologies in use, among which droplet-based techniques are of great interest as they p…
Abdoul-Razak, A. B., et al. (2022). Hybrid Machine and Deep Transfer Learning Based Classification Models for Covid 19 and Pneumonia Diagnosis Using X-ray Images. Lecture Notes in Networks and Systems. 357 LNNS: 403-413.
	The novel disease COVID-19 is due to infection by a new virus named SARS CoV-2 which is very different from other corona-viruses such as MERS or SARS and has a higher infection rate. The infection rate could be kept low if COVID-19 cases were detected and isolated sooner. Even though many vaccines were made available, SARS CoV-2 has multiple variants such as Alpha, Beta, Gamma, and Delta which ar…
Abouelazayem, S., et al. (2019). Adaptive Control of Meniscus Velocity in Continuous Caster based on NARX Neural Network Model. 13th International-Federation-of-Automatic-Control (IFAC) Workshop on Adaptive and Learning Control Systems (ALCOS), Winchester, ENGLAND.
	Meniscus velocity in continuous casting is critical in determining the quality of the steel. Due to the complex nature of the various interacting phenomena in the process, designing model-based controllers can prove to be a challenge. In this paper a NARX neural network model is trained to describe the complex relationship between the applied current to an Electromagnetic Brake (EMBr) and the mea…
Abouelazayem, S., et al. (2019). Adaptive Control of Meniscus Velocity in Continuous Caster based on NARX Neural Network Model. 13th International-Federation-of-Automatic-Control (IFAC) Workshop on Adaptive and Learning Control Systems (ALCOS), Winchester, ENGLAND.
Abusara, Z., et al. (2024). "Functional Assessment of Human Articular Cartilage Using Second Harmonic Generation (SHG) Imaging: A Feasibility Study." Annals of Biomedical Engineering 52(4): 1009-1020.
	Many arthroscopic tools developed for knee joint assessment are contact-based, which is challenging for in vivo application in narrow joint spaces. Second harmonic generation (SHG) laser imaging is a non-invasive and non-contact method, thus presenting an attractive alternative. However, the association between SHG-based measures and cartilage quality has not been established systematically. Here…
Achar, S., et al. (2023). "Deep-Learning-Aided Evaluation of Spondylolysis Imaged with Ultrashort Echo Time Magnetic Resonance Imaging." Sensors 23(18).
	Isthmic spondylolysis results in fracture of pars interarticularis of the lumbar spine, found in as many as half of adolescent athletes with persistent low back pain. While computed tomography (CT) is the gold standard for the diagnosis of spondylolysis, the use of ionizing radiation near reproductive organs in young subjects is undesirable. While magnetic resonance imaging (MRI) is preferable, i…
Adam, A. O., et al. (2024). "Recent Trends in Adipose Tissue-Derived Injectable Therapies for Osteoarthritis: A Scoping Review of Animal Models." Medicina (Lithuania) 60(5).
	Background and Objectives: This scoping review investigates recent trends in adipose tissue-derived injectable therapies for osteoarthritis (OA) in animal models, focusing on minimally manipulated or lightly processed adipose tissue. By evaluating and examining the specific context in which these therapies were investigated across diverse animal OA models, this review aims to provide valuable ins…
Adelipour, M., et al. (2023). "Potential applications of mesenchymal stem cells and their derived exosomes in regenerative medicine." Expert Opinion on Biological Therapy 23(6): 491-507.
	Introduction: Regenerative medicine involves the replacement of damaged cells, tissues, or organs to restore normal function. Mesenchymal stem cells (MSCs) and exosomes secreted by MSCs have unique advantages that make them a suitable candidate in the field of regenerative medicine. Areas covered: This article provides a comprehensive overview of regenerative medicine, focusing on the use of MSCs…
Afara, I., et al. (2013). "Application of near infrared (NIR) spectroscopy for determining the thickness of articular cartilage." Medical Engineering and Physics 35(1): 88-95.
	The determination of the characteristics of articular cartilage such as thickness, stiffness and swelling, especially in the form that can facilitate real-time decisions and diagnostics is still a matter for research and development. This paper correlates near infrared spectroscopy with mechanically measured cartilage thickness to establish a fast, non-destructive, repeatable and precise protocol…
Afara, I. O., et al. (2021). "Characterization of connective tissues using near-infrared spectroscopy and imaging." Nature Protocols 16(2): 1297-1329.
	Near-infrared (NIR) spectroscopy is a powerful analytical method for rapid, non-destructive and label-free assessment of biological materials. Compared to mid-infrared spectroscopy, NIR spectroscopy excels in penetration depth, allowing intact biological tissue assessment, albeit at the cost of reduced molecular specificity. Furthermore, it is relatively safe compared to Raman spectroscopy, with …
Afridi, S., et al. (2023). Deep Learning Techniques for 3D-Volumetric Segmentation of Biomedical Images. Studies in Computational Intelligence. 1124: 1-41.
	A thorough review of deep learning (DL) methods for the 3D-Volumetric segmentation of biomedical images is presented in this chapter. The performance of these deep learning methods for 3D-Volumetric segmentation of biomedical images has been assessed by the classification of these methods into tasks. We have devised two main categories, i.e., the backbone network and the task formulation. We have…
Afsahi, A. M., et al. (2022). "Ultrashort Echo Time Magnetic Resonance Imaging Techniques: Met and Unmet Needs in Musculoskeletal Imaging." Journal of Magnetic Resonance Imaging 55(6): 1597-1612.
	This review article summarizes recent technical developments in ultrashort echo time (UTE) magnetic resonance imaging of musculoskeletal (MSK) tissues with short-T2 relaxation times. A series of contrast mechanisms are discussed for high-contrast morphological imaging of short-T2 MSK tissues including the osteochondral junction, menisci, ligaments, tendons, and bone. Quantitative UTE mapping of T…
Agrawal, S. and R. Srivastava (2020). Osteoinductive and osteoconductive biomaterials. Racing for the Surface: Antimicrobial and Interface Tissue Engineering: 355-395.
	With combinatorial approaches getting stronger to design materials with better functionalities and compatibility for restoring bone tissue, it is becoming important to understand the progress and evolution of existing and newly designed materials. For being clinically usable, they should have features that address the biomechanical, biochemical, and medical requirements. Their various characteris…
Aguilar-Lazcano, C. A., et al. (2019). "Interaction Modalities Used on Serious Games for Upper Limb Rehabilitation: A Systematic Review." Games for Health Journal 8(5): 313-325.
	This systematic review aims to analyze the state-of-the-art regarding interaction modalities used on serious games for upper limb rehabilitation. A systematic search was performed in IEEE Xplore and Web of Science databases. PRISMA and QualSyst protocols were used to filter and assess the articles. Articles must meet the following inclusion criteria: they must be written in English; be at least f…
Agustín, R. M. S., et al. (2021). "Epidemiology of injuries in first division Spanish women’s soccer players." International Journal of Environmental Research and Public Health 18(6): 1-13.
	The epidemiology of injuries in female soccer has been studied extensively in several national leagues. Even so, data on the first division Spanish league are limited. The objective of this study was to describe the epidemiology of the first division of the Spanish Women’s Soccer League and to analyze data in relation to game position, circumstance, or the moment of injury. Fifteen teams and 123 …
Ahmadi, R., et al. (2024). "Effect of anterior cruciate ligament injury on acceleration response of knee joint." Proceedings of the Institution of Mechanical Engineers, Part H: Journal of Engineering in Medicine 238(5): 488-499.
	This study investigated the effect of anterior cruciate ligament (ACL) injury on relative acceleration of the tibia and femur during a number of tests/activities, in order to assess the feasibility of acceleration-based diagnosis of ACL injury using inertial sensors. First, a detailed finite element model of the knee joint was developed to simulate the target tests/activities, and identify those …
AhmadvashAghbash, S., et al. (2023). "Methods and models for fibre–matrix interface characterisation in fibre-reinforced polymers: a review." International Materials Reviews 68(8): 1245-1319.
	The fibre–matrix interface represents a vital element in the development and characterisation of fibre-reinforced polymers (FRPs). Extensive ranges of interfacial properties exist for different composite systems, measured with various interface characterisation techniques. However, the discrepancies in interfacial properties of similar fibre–matrix systems have not been fully addressed or explain…
Ahmed, F., et al. (2023). Electrically Conductive Membrane Materials and Systems: Fouling Mitigation for Desalination and Water Treatment.
	Electrically Conductive Membrane Materials and Systems offers in-depth insight into the transformative role of electrically conductive materials in membrane separation processes for desalination and water treatment. The book focuses on the intelligent design of conductive membranes and systems, fouling and related phenomena, fouling control using electrically conductive materials, and electricall…
Ahmed, S., et al. (2023). "Additive Manufacturing of Flexible Strain Sensors Based on Smart Composites for Structural Health Monitoring with High Accuracy and Fidelity." Advanced Engineering Materials 25(22).
	This research introduces a novel flexible spherical carbon nanoparticle-based polyurethane conductive ink, which is employed to fabricate strain sensors by a lab-developed direct ink writing/3D printing system. Rheological tests are performed, and sensors are pasted on glass fiber-reinforced plastic specimens to study strain gauge behaviors under quasistatic loading. The gauge factor in tensile l…
Ahn, G., et al. (2023). "High-resolution knee plain radiography image synthesis using style generative adversarial network adaptive discriminator augmentation." Journal of Orthopaedic Research 41(1): 84-93.
	In this retrospective study, 10,000 anteroposterior (AP) radiography of the knee from a single institution was used to create medical data set that are more balanced and cheaper to create. Two types of convolutional networks were used, deep convolutional GAN (DCGAN) and Style GAN Adaptive Discriminator Augmentation (StyleGAN2-ADA). To verify the quality of generated images from StyleGAN2-ADA comp…
Ahn, G., et al. (2023). "High-resolution knee plain radiography image synthesis using style generative adversarial network adaptive discriminator augmentation." Journal of Orthopaedic Research 41(1): 84-93.
	In this retrospective study, 10,000 anteroposterior (AP) radiography of the knee from a single institution was used to create medical data set that are more balanced and cheaper to create. Two types of convolutional networks were used, deep convolutional GAN (DCGAN) and Style GAN Adaptive Discriminator Augmentation (StyleGAN2-ADA). To verify the quality of generated images from StyleGAN2-ADA comp…
Ai, A., et al. (2023). "Enhanced spinal cord regeneration by gelatin/alginate hydrogel scaffolds containing human endometrial stem cells and curcumin-loaded PLGA nanoparticles in rat." Life Sciences 330.
	Spinal cord injury (SCI) is a serious problem with a high prevalence worldwide. The weak capability of the spinal cord for regeneration in association with upregulation of inflammatory factors is two key obstacles against a full SCI repair. Curcumin is a natural substance with anti-inflammatory and neuroprotective effects. Here, we have used a combined strategy using stem cells and hybrid hydroge…
Akai, H., et al. (2024). "Faster acquisition of magnetic resonance imaging sequences of the knee via deep learning reconstruction: a volunteer study." Clinical Radiology 79(6): 453-459.
	Aim: To evaluate whether deep learning reconstruction (DLR) can accelerate the acquisition of magnetic resonance imaging (MRI) sequences of the knee for clinical use. Materials and methods: Using a 1.5-T MRI scanner, sagittal fat-suppressed T2-weighted imaging (fs-T2WI), coronal proton density-weighted imaging (PDWI), and coronal T1-weighted imaging (T1WI) were performed. DLR was applied to image…
Akai, H., et al. (2024). "Faster acquisition of magnetic resonance imaging sequences of the knee via deep learning reconstruction: a volunteer study." Clinical Radiology 79(6): 453-459.
	AIM: To evaluate whether deep learning reconstruction (DLR) can accelerate the acquisition of magnetic resonance imaging (MRI) sequences of the knee for clinical use. MATERIALS AND METHODS: Using a 1.5-T MRI scanner, sagittal fat-suppressed T2-weighted imaging (fs-T2WI), coronal proton density-weighted imaging (PDWI), and coronal T1weighted imaging (T1WI) were performed. DLR was applied to images…
Akai, H., et al. (2022). "Commercially Available Deep-learning-reconstruction of MR Imaging of the Knee at 1.5T Has Higher Image Quality Than Conventionally-reconstructed Imaging at 3T: A Normal Volunteer Study." Magn Reson Med Sci.
	PURPOSE: This study aimed to evaluate whether the image quality of 1.5T magnetic resonance imaging (MRI) of the knee is equal to or higher than that of 3T MRI by applying deep learning reconstruction (DLR). METHODS: Proton density-weighted images of the right knee of 27 healthy volunteers were obtained by 3T and 1.5T MRI scanners using similar imaging parameters (21 for high resolution image and …
Akai, H., et al. (2023). "Commercially Available Deep-learning-reconstruction of MR Imaging of the Knee at 1.5T Has Higher Image Quality Than Conventionally-reconstructed Imaging at 3T: A Normal Volunteer Study." Magnetic Resonance in Medical Sciences 22(3): 353-360.
	Purpose: This study aimed to evaluate whether the image quality of 1.5T magnetic resonance imaging (MRI) of the knee is equal to or higher than that of 3T MRI by applying deep learning reconstruction (DLR). Methods: Proton density-weighted images of the right knee of 27 healthy volunteers were obtained by 3T and 1.5T MRI scanners using similar imaging parameters (21 for high resolution image and …
Akai, H., et al. (2023). "Acceleration of knee magnetic resonance imaging using a combination of compressed sensing and commercially available deep learning reconstruction: a preliminary study." BMC Medical Imaging 23(1).
	Purpose: To evaluate whether deep learning reconstruction (DLR) accelerates the acquisition of 1.5-T magnetic resonance imaging (MRI) knee data without image deterioration. Materials and methods: Twenty-one healthy volunteers underwent MRI of the right knee on a 1.5-T MRI scanner. Proton-density-weighted images with one or four numbers of signal averages (NSAs) were obtained via compressed sensin…
Akai, H., et al. (2023). "Acceleration of knee magnetic resonance imaging using a combination of compressed sensing and commercially available deep learning reconstruction: a preliminary study." BMC Medical Imaging 23(1).
	Purpose To evaluate whether deep learning reconstruction (DLR) accelerates the acquisition of 1.5-T magnetic resonance imaging (MRI) knee data without image deterioration.Materials and methods Twenty-one healthy volunteers underwent MRI of the right knee on a 1.5-T MRI scanner. Proton-density-weighted images with one or four numbers of signal averages (NSAs) were obtained via compressed sensing, …
Akai, H., et al. (2023). "Acceleration of knee magnetic resonance imaging using a combination of compressed sensing and commercially available deep learning reconstruction: a preliminary study." BMC Med Imaging 23(1): 5.
	PURPOSE: To evaluate whether deep learning reconstruction (DLR) accelerates the acquisition of 1.5-T magnetic resonance imaging (MRI) knee data without image deterioration. MATERIALS AND METHODS: Twenty-one healthy volunteers underwent MRI of the right knee on a 1.5-T MRI scanner. Proton-density-weighted images with one or four numbers of signal averages (NSAs) were obtained via compressed sensin…
Akai, H., et al. (2023). "Acceleration of knee magnetic resonance imaging using a combination of compressed sensing and commercially available deep learning reconstruction: a preliminary study." BMC Medical Imaging 23(1).
	Purpose: To evaluate whether deep learning reconstruction (DLR) accelerates the acquisition of 1.5-T magnetic resonance imaging (MRI) knee data without image deterioration. Materials and methods: Twenty-one healthy volunteers underwent MRI of the right knee on a 1.5-T MRI scanner. Proton-density-weighted images with one or four numbers of signal averages (NSAs) were obtained via compressed sensin…
Akhtar, M. R., et al. (2023). "Bioinformatics approach to identify the impacts of microgravity on the development of bone and joint diseases." Informatics in Medicine Unlocked 38.
	Background: Experiencing long-term weightlessness during prolonged spaceflight in microgravity environments causes enormous changes in human physiology. Past space missions have revealed that low gravity in space is a serious threat to the development of several human diseases, especially bone and joint diseases (BJDs), which have been identified as the major obstacle to long-term space missions.…
Akib, M. N., et al. (2021). "Association between prolonged use of smartphone and the incidence of dry eye among junior high school students." Clinical Epidemiology and Global Health 11.
	This study aims to investigate the association between prolonged use of smartphone and the incidence of dry eye among adolescents. A cross sectional study was performed among junior high school students in Makassar. Of 143 students within the age of 12–16 years old, 74 were those with over 3-h use of smartphone, while 69 spent less than or equal to 3 h. Ocular Surface Disease Index (OSDI) questio…
Al-Ahmad, B., et al. (2023). "Meta-Heuristic Guided Feature Optimization for Enhanced Authorship Attribution in Java Source Code." IEEE Access 11: 141657-141673.
	Source code authorship attribution is the task of identifying who develops the code based on learning based on the programmer style. It is one of the critical activities which used extensively in different aspects such as computer security, computer law, and plagiarism. This paper attempts to investigate source code authorship attribution by capturing natural language aspects of the code rather t…
Al-Dhabyani, W. and A. Fahmy (2021). Machine learning cancer diagnosis based on medical image size and modalities. Studies in Computational Intelligence. 911: 201-223.
	Nowadays, machine learning (ML) is one of the significant technology in the new era. It almost applies to all the fields in our lives. ML has a notable impact on medical care when dealing with medical images. Medical images are used to investigate the internal-parts of the body of human. The type and size of medical images vary from one scan to another. Besides, medical images are not like natura…
Aladhadh, S. and R. Mahum (2023). "Knee Osteoarthritis Detection Using an Improved CenterNet With Pixel-Wise Voting Scheme." IEEE Access 11: 22283-22296.
	To detect knee disease, radiologists have been utilizing multi-view images such as computer tomography (CT) scans, MRIs, and X-rays. The cheapest method is X-ray to attain the images that is used widely. There exist various image processing techniques to detect knee disease at the initial stages; however, there is still room for improved accuracy and precision of the existing algorithms. Furtherm…
Alahdal, M., et al. (2020). "The role of indoleamine 2,3 dioxygenase 1 in the osteoarthritis." American Journal of Translational Research 12(6): 2322-2343.
	Osteoarthritis (OA) is a chronic degenerative joint disease and a leading cause of disability. It involves articular cartilage destruction and a whole joint inflammation. In spite of OA pathogenesis is still unclear, new studies on the OA pathophysiological aetiology and immunomodulation therapy continuously achieve significant advances with new concepts. Here, we focus on the indoleamine-2,3-dio…
Alaia, E. F. and N. Subhas (2020). "Shoulder MR Imaging and MR Arthrography Techniques: New Advances." Magnetic Resonance Imaging Clinics of North America 28(2): 153-163.
	MR imaging is the standard diagnostic modality that provides a comprehensive and accurate assessment for both osseous and soft-tissue pathologic conditions of the shoulder. This article discusses standard MR imaging and arthrography protocols used routinely in clinical practice, as well as more innovative sequences and reconstruction techniques, facilitated by the increasing availability of high-…
Alansari, M., et al. (2021). Injury Identification Using Video Magnification. BMEiCON 2021 - 13th Biomedical Engineering International Conference.
	Despite the rapid technological advancements and developments that are achieved today, correct injuries diagnose is still a regular occurring issue. There are many methods to diagnose and determine injuries, but these methods are expensive and time consuming. In this work, a portable smartphone-based video magnification (VM) technique and machine learning algorithm Haar Cascade are used to detect…
Albano, D. and F. Carubbi (2021). "Advancing frontiers in rheumatic and musculoskeletal imaging." BMC Musculoskeletal Disorders 22(1).
	In recent years, technological improvements allowed imaging modalities to become increasingly essential in achieving early and precise diagnoses in the field of rheumatic and musculoskeletal diseases (RMDs). To date, imaging examinations are routinely used in all steps of diagnostic and therapeutic care pathways of patients affected by RMDs. The articles published in this Article Collection clear…
Albano, D., et al. (2024). "Dual-energy CT in musculoskeletal imaging: technical considerations and clinical applications." Radiologia Medica 129(7): 1038-1047.
	Dual-energy CT stands out as a robust and innovative imaging modality, which has shown impressive advancements and increasing applications in musculoskeletal imaging. It allows to obtain detailed images with novel insights that were once the exclusive prerogative of magnetic resonance imaging. Attenuation data obtained by using different energy spectra enable to provide unique information about t…
Albinali, H. and F. A. Alzahrani (2021). Faster R-CNN for detecting regions in human-annotated micrograph images. 2021 International Conference of Women in Data Science at Taif University, WiDSTaif 2021.
	Object detection is a computer vision problem that involves classifying objects and identifying their location in a picture, video, or webcam feed. Applying deep learning techniques to this problem has led to huge contributions and attracted much research in this field. In this work, we use Faster RCNN to detect objects in micrograph images that have been manually annotated. We considered a Faste…
Alessandro, C., et al. (2021). Inhibition of knee sensory receptors does not affect quadriceps muscle activity at different conditions of patellofemoral loading. International IEEE/EMBS Conference on Neural Engineering, NER.
	Sensory receptors within joints provide the central nervous system (CNS) with information about the stress and strains in joint structures such as ligaments and menisci. How these joint sensory afferents are used by the CNS to generate motor commands is still poorly understood. In this study, we evaluate the hypothesis that the role of joint sensory afferents depends on the level of joint loading…
Alessandro, C., et al. (2023). "Inhibition of knee joint sensory afferents alters covariation across strides between quadriceps muscles during locomotion." Journal of Applied Physiology 134(4): 957-968.
	Sport-related injuries to articular structures often alter the sensory information conveyed by joint structures to the nervous system. However, the role of joint sensory afferents in motor control is still unclear. Here, we evaluate the role of knee joint sensory afferents in the control of quadriceps muscles, hypothesizing that such sensory information modulates control strategies that limit pat…
Alex Luke, K. A., et al. (2020). Comparative Investigation on Gas Tungsten Arc Welding and Friction Stir Welding of Electrolytic Tough Pitch Copper Plates. Smart Innovation, Systems and Technologies. 169: 473-481.
	The attempt of this work is to overcome the challenging tasks due to the inherent drawbacks of electrolytic tough pitch (ETP) copper while performing welding on it. It was a comparative investigation between gas tungsten arc welding (GTAW) as well as friction stir welding (FSW) on ETP copper. The specimen is an alloy of copper (degree C11000), which consists of pure copper and silver about 99.9%.…
Alexopoulos, P., et al. (2022). "The Development and Clinical Application of Innovative Optical Ophthalmic Imaging Techniques." Frontiers in Medicine 9.
	The field of ophthalmic imaging has grown substantially over the last years. Massive improvements in image processing and computer hardware have allowed the emergence of multiple imaging techniques of the eye that can transform patient care. The purpose of this review is to describe the most recent advances in eye imaging and explain how new technologies and imaging methods can be utilized in a c…
Alfei, S., et al. (2024). "Synthesis and Physicochemical Characterization of Gelatine-Based Biodegradable Aerogel-like Composites as Possible Scaffolds for Regenerative Medicine." International Journal of Molecular Sciences 25(9).
	Regenerative medicine is an interdisciplinary field aiming at restoring pathologically damaged tissues and whole organs by cell transplantation in combination with proper supporting scaffolds. Gelatine-based ones are very attractive due to their biocompatibility, rapid biodegradability, and lack of immunogenicity. Gelatine-based composite hydrogels, containing strengthening agents to improve thei…
Ali, A., et al. (2021). "In vitro study of licorice on IL-1β-induced chondrocytes and in silico approach for osteoarthritis." Pharmaceuticals 14(12).
	Osteoarthritis (OA) is a common degenerative joint disorder that affects joint func-tion, mobility, and pain. The release of proinflammatory cytokines stimulates matrix metallopro-teinases (MMPs) and aggrecanase production which further induces articular cartilage degrada-tion. Hypertrophy-like changes in chondrocytes are considered to be an important feature of OA pathogenesis. A Glycyrrhiza new…
Ali, F., et al. (2022). "A Theoretical Study of Reverse Roll Coating for a Non-Isothermal Third-Grade Fluid under Lubrication Approximation Theory." Mathematical Problems in Engineering 2022.
	The flow of non-Newtonian fluids is extremely important in a variety of industrial applications and processes, including painting, printing, and coating. The goal of this paper is to develop a mathematical model for an incompressible, non-isothermal third-grade fluid as it travels through a minor gap between two heated rolls that are revolving in the opposite direction. Using appropriate dimensio…
Ali, S., et al. (2023). "Arthroscopic scene segmentation using multispectral reconstructed frames and deep learning." Intelligent Medicine 3(4): 243-251.
	Background: Knee arthroscopy is one of the most complex minimally invasive surgeries, and it is routinely performed to treat a range of ailments and injuries to the knee joint. Its complex ergonomic design imposes visualization and navigation constraints, consequently leading to unintended tissue damage and a steep learning curve before surgeons gain proficiency. The lack of robust visual texture…
Ali, S., et al. (2023). "Arthroscopic scene segmentation using multispectral reconstructed frames and deep learning." Intelligent Medicine 3(4): 243-251.
	Background Knee arthroscopy is one of the most complex minimally invasive surgeries, and it is routinely performed to treat a range of ailments and injuries to the knee joint. Its complex ergonomic design imposes visualization and navigation constraints, consequently leading to unintended tissue damage and a steep learning curve before surgeons gain proficiency. The lack of robust visual texture …
Ali, S., et al. (2021). "Deep learning for detection and segmentation of artefact and disease instances in gastrointestinal endoscopy." Medical Image Analysis 70.
	The Endoscopy Computer Vision Challenge (EndoCV) is a crowd-sourcing initiative to address eminent problems in developing reliable computer aided detection and diagnosis endoscopy systems and suggest a pathway for clinical translation of technologies. Whilst endoscopy is a widely used diagnostic and treatment tool for hollow-organs, there are several core challenges often faced by endoscopists, m…
Ali, S., et al. (2021). "Memristor Fabrication through Printing Technologies: A Review." IEEE Access 9: 95970-95985.
	Memristor got a significant attraction to be the next generation memory device due to its small size, simple architecture, high density, and low power consumption. A memristor is a passive two-terminal primary electronic device with a built-in non-volatile memory function that can be fabricated in a crossbar structure. In the literature, independent studies have been reported on memristor manufac…
Ali, S. N. and M. T. Arafat (2021). Cellulose-based biocomposites. Green Biocomposites for Biomedical Engineering: Design, Properties, and Applications: 135-195.
	Cellulose is a versatile material with multiple derivatives and numerous composites. Owing to great biocompatibility, biodegradability, light weight, ample chemically modifying capacity, actuation capability, and eco-friendly nature of cellulose, nowadays natural resource-based renewable cellulosic biopolymers are being major contributors in the fabrication of green biocomposites. These composite…
Alizadeh, M., et al. (2008). "New analytical model for local heat flux density in the mold in continuous casting of steel." Computational Materials Science 44(2): 807-812.
	In this article, a model representing local heat flux density in the mold in continuous casting of steel is presented. This model is a modification for empirical model of Schwerdtfeger. A new parameter is defined as LHTCz (longitudinal heat transfer coefficient). The multiplication of LHTCz to total increase of the cooling water temperature (Δ TwT) leads to a new model for local heat flux density…
Aljaaf, A. J., et al. (2016). Evaluation of machine learning methods to predict knee loading from the movement of body segments. Proceedings of the International Joint Conference on Neural Networks.
	Abnormal joint moments during gait are validated predictors of knee pain in osteoarthritis. Calculation of moments necessitates measurement of forces and moment arms about joints during walking. Dynamically changing moment arms can be calculated from motion trackers either optically or with wireless inertia sensing units, but the measurement of forces is more problematic. Either the patient has t…
Allen, J. B., et al. (2023). "Sex as a Biological Variable in Tissue Engineering and Regenerative Medicine." Annual Review of Biomedical Engineering 25: 311-331.
	Although sex differences have been noted in cellular function and behavior, therapy efficacy, and disease incidence and outcomes, the adoption of sex as a biological variable in tissue engineering and regenerative medicine remains limited. Furthering the development of personalized, precision medicine requires considering biological sex at the bench and in the clinic. This review provides the bas…
Allen, M. J. (2018). "What's New in Musculoskeletal Basic Science." Journal of Bone and Joint Surgery - American Volume 100(23): 2082-2086.
Almajalid, R., et al. (2019). Knee Bone Segmentation on Three-Dimensional MRI. 2019 18th IEEE International Conference On Machine Learning And Applications (ICMLA).
	Three-dimensional (3D) images are widely used in the medical field (e.g., CT, MRI). In osteoarthritis research, 3D magnetic resonance imaging (MRI) provides a noninvasive way to study soft-tissue structures including hyaline cartilage, meniscus, muscle, bone marrow lesion, etc. The measurement of those structures can be greatly improved by accurately locating the bone structure. U-net is a convol…
Almajalid, R., et al. (2019). Knee bone segmentation on three-dimensional MRI. Proceedings - 18th IEEE International Conference on Machine Learning and Applications, ICMLA 2019.
	Three-dimensional (3D) images are widely used in the medical field (e.g., CT, MRI). In osteoarthritis research, 3D magnetic resonance imaging (MRI) provides a noninvasive way to study soft-tissue structures including hyaline cartilage, meniscus, muscle, bone marrow lesion, etc. The measurement of those structures can be greatly improved by accurately locating the bone structure. U-net is a convol…
Almajalid, R., et al. (2022). "Fully Automatic Knee Bone Detection and Segmentation on Three-Dimensional MRI." Diagnostics 12(1).
	In the medical sector, three-dimensional (3D) images are commonly used like computed tomography (CT) and magnetic resonance imaging (MRI). The 3D MRI is a non-invasive method of studying the soft-tissue structures in a knee joint for osteoarthritis studies. It can greatly improve the accuracy of segmenting structures such as cartilage, bone marrow lesion, and meniscus by identifying the bone stru…
Almajalid, R., et al. (2022). "Fully Automatic Knee Bone Detection and Segmentation on Three-Dimensional MRI." Diagnostics (Basel) 12(1).
	In the medical sector, three-dimensional (3D) images are commonly used like computed tomography (CT) and magnetic resonance imaging (MRI). The 3D MRI is a non-invasive method of studying the soft-tissue structures in a knee joint for osteoarthritis studies. It can greatly improve the accuracy of segmenting structures such as cartilage, bone marrow lesion, and meniscus by identifying the bone stru…
Almajalid, R., et al. (2022). "Fully Automatic Knee Bone Detection and Segmentation on Three-Dimensional MRI." Diagnostics 12(1).
Almhdie-Imjabbar, A., et al. (2021). "Trabecular bone texture analysis of conventional radiographs in the assessment of knee osteoarthritis: review and viewpoint." Arthritis Research and Therapy 23(1).
	Background: Trabecular bone texture analysis (TBTA) has been identified as an imaging biomarker that provides information on trabecular bone changes due to knee osteoarthritis (KOA). Consequently, it is important to conduct a comprehensive review that would permit a better understanding of this unfamiliar image analysis technique in the area of KOA research. We examined how TBTA, conducted on kne…
Almhdie-Imjabbar, A., et al. (2023). "Radiographic Biomarkers for Knee Osteoarthritis: A Narrative Review." Life 13(1).
	Conventional radiography remains the most widely available imaging modality in clinical practice in knee osteoarthritis. Recent research has been carried out to develop novel radiographic biomarkers to establish the diagnosis and to monitor the progression of the disease. The growing number of publications on this topic over time highlights the necessity of a renewed review. Herein, we propose a …
Almuhwwis, A. A., et al. (2022). "The Impact of Excessive Use of Digital Devices During the Pandemic of Corona Virus Disease (COVID-19) Among Saudi Arabia Population." Open Ophthalmology Journal 16(1).
	Background: A substantial increase in using digital devices was observed among the population due to staying at home as a result of the quarantine during the coronavirus pandemic. Consequently, ocular symptoms appeared due to spending several hours of screen time per day. Objective: The current study aimed to assess the impact of excessive use of digital devices during the pandemic of coronavirus…
Alonso-Caneiro, D., et al. (2011). "Diagnosing dry eye with dynamic-area high-speed videokeratoscopy." Journal of Biomedical Optics 16(7).
	Dry eye syndrome is one of the most commonly reported eye health conditions. Dynamic-area highspeed videokeratoscopy (DA-HSV) represents a promising alternative to the most invasive clinical methods for the assessment of the tear film surface quality (TFSQ), particularly as Placido-disk videokeratoscopy is both relatively inexpensive and widely used for corneal topography assessment. Hence, impro…
Altahawi, F., et al. (2024). "Development and Operationalization of an Automated Workflow for Correlation of Knee MRI and Arthroscopy Findings." Journal of the American College of Radiology 21(4): 609-616.
	Objective: In this study, we sought to establish and evaluate an automated workflow to prospectively capture and correlate knee MRI findings with surgical findings in a large medical center. Methods: This retrospective analysis included data from patients who had undergone knee MRI followed by arthroscopic knee surgery within 6 months during a 2-year period (2019-2020). Discrete data were automat…
Altahawi, F., et al. (2021). "3D MRI of the Knee." Seminars in Musculoskeletal Radiology 25(3): 455-467.
	Three-dimensional (3D) magnetic resonance imaging (MRI) of the knee is widely used in musculoskeletal (MSK) imaging. Currently, 3D sequences are most commonly used for morphological imaging. Isotropic 3D MRI provides higher out-of-plane resolution than standard two-dimensional (2D) MRI, leading to reduced partial volume averaging artifacts and allowing for multiplanar reconstructions in any plane…
Altahawi, F. and N. Subhas (2018). "3D MRI in Musculoskeletal Imaging: Current and Future Applications." Current Radiology Reports 6(8).
	Purpose of Review: This article addresses current clinical applications, recent literature, and potential future applications of 3-dimensional magnetic resonance imaging (3D MRI) for musculoskeletal (MSK) applications. Recent Findings: The main advantage of 3D MRI over standard 2-dimensional MRI is its ability to reduce partial volume averaging artifacts and create multiplanar reconstruction (MPR…
Alvandipour, M., et al. (2017). Thermographic image analysis for classification of ACL rupture disease, bone cancer, and feline hyperthyroid, with Gabor filters. Proceedings of SPIE - The International Society for Optical Engineering.
	Thermography and pattern classification techniques are used to classify three different pathologies in veterinary images. Thermographic images of both normal and diseased animals were provided by the Long Island Veterinary Specialists (LIVS). The three pathologies are ACL rupture disease, bone cancer, and feline hyperthyroid. The diagnosis of these diseases usually involves radiology and laborato…
Alvarez, O. P., et al. (2021). "Update on Imaging Modalities for Ocular Surface Pathologies." Current Ophthalmology Reports 9(2): 39-47.
	Purpose of Review: To discuss recent studies of imaging modalities for ocular surface pathologies. Recent Findings: Novel micro-ocular coherence tomography technology can produce high-resolution images of corneal cellular and nervous structures. Ocular coherence tomography angiography can aid in detecting early-stage limbal stem cell deficiency. Several studies used in vivo confocal microscopy to…
Amanat, S., et al. (2018). "Video retrieval system for meniscal surgery to improve health care services." Journal of Sensors 2018.
	Meniscal surgery is considered the most general orthopedic process that deals with the treatment of meniscus tears for human health care. It leads to a communal contusion to the cartilage that stabilizes and cushions the knee joints of human beings. Such tears can be classified into different categories based on age group, region, and occupation. Further, a large number of sportsmen and heavy wei…
Ambellan, F., et al. (2019). "Automated segmentation of knee bone and cartilage combining statistical shape knowledge and convolutional neural networks: Data from the Osteoarthritis Initiative." Medical Image Analysis 52: 109-118.
	We present a method for the automated segmentation of knee bones and cartilage from magnetic resonance imaging (MRI) that combines a priori knowledge of anatomical shape with Convolutional Neural Networks (CNNs). The proposed approach incorporates 3D Statistical Shape Models (SSMs) as well as 2D and 3D CNNs to achieve a robust and accurate segmentation of even highly pathological knee structures.…
Amezcua, J. and P. Melin (2019). "A new fuzzy learning vector quantization method for classification problems based on a granular approach." Granular Computing 4(2): 197-209.
	In this paper, a new Fuzzy Learning Vector Quantization (FuzzLVQ) method for classification is presented. FuzzLVQ is a hybrid method based on LVQ neural networks and fuzzy systems. FuzzLVQ was implemented using modular architectures based on a granular approach, to further improve its performance in complex classification problems. The contribution of this research work is the development of the …
Amini, M. and S. I. Chang (2018). "MLCPM: A process monitoring framework for 3D metal printing in industrial scale." Computers and Industrial Engineering 124: 322-330.
	Metal 3D printing is one of the fastest growing additive manufacturing (AM) technologies in recent years. Despite much improvements in its technical capabilities, reliable metal printing is still not well understood. One of the barriers of industrialization of metal AM is process monitoring and quality assurance of the printed product. These barriers are especially much highlighted in aerospace a…
Amjath, M., et al. (2023). "Optimisation of Buffer Allocations in Manufacturing Systems: A Study on Intra and Outbound Logistics Systems Using Finite Queueing Networks." Applied Sciences (Switzerland) 13(17).
	Optimal buffer allocations can significantly improve system throughput by managing variability and disruptions in manufacturing or service operations. Organisations can minimise waiting times and bottlenecks by strategically placing buffers along the flow path, leading to a smoother and more efficient production or service delivery process. Determining the optimal size of buffers poses a challeng…
Ammer, K. (2016). "Thermography 2015 - A computer-assisted literature survey." Thermology International 26(1): 5-42.
	The literature survey 2015 is based on 1046 papers found in Web of Science (core collection) or the journals "Thermology international (TI), Vol.25" and "Pan American Journal of Medical Thermology (PAMJT), Vol.2" with the keywords "thermography" and "published in 2015". The papers were analysed with respect to the origin of authors, the language, and the journal and issue number of publication. T…
Ammer, K. (2018). "Medical Thermology 2017 - A computer-assisted literature survey." Thermology International 28(3): 139-178.
	The literature survey 2017 is based on 803 papers found in Scopus, 235 articles in Embase and 15 additional notes or abstracts detected in the journal "Thermology international "with the keywords "thermography" OR "infrared imaging" OR "thermology" OR "temperature measurement" OR "thermometry" AND "published in 2016" and restricted to "medicine". The papers were analysed with respect to the origi…
Amos, G., et al. (2023). Gamification of Physical Therapy Exercises Using Commercial Entertainment Content: A Safety and Feasibility Study. IEEE International Conference on Rehabilitation Robotics.
	Independent physiotherapy at home is a crucial element of rehabilitative care for a wide range of conditions as it constitutes a large portion of the overall therapy dose. However, up to 80% of individuals who are prescribed at-home physiotherapy do not consistently adhere to their treatment schedule, resulting in poor treatment outcomes. This is likely due to a lack of motivation and progress tr…
Anand, S., et al. (2024). "Embracing Remote Fields as the Fourth Dimension of Tissue Biofabrication." Advanced Functional Materials.
	Biomodulation facilitated by external remote fields, such as those generated by magnetic, optical, and acoustic stimuli, has emerged as an intriguing avenue for tissue biofabrication, owing to their precision and non-invasive characteristics. The active modulation of 3D tissue structures through cellular signaling transductions, encompassing thermo-, mechano-, and electro-transduction, has proven…
Anastasio, A. T. and S. B. Adams (2024). "Cartilage Injuries: Basic Science Update." Foot and Ankle Clinics 29(2): 357-369.
Anatolitou, A. A., et al. (2021). "Current research and application of stem cells in the dog and cat." Journal of the Hellenic Veterinary Medical Society 72(2): 2791-2802.
	Stem cells (SCs) are multipotent cells with differentiation and proliferation capacities in many cell lineages. The majority of literature applications are about bone marrow derived stem cells (BMSCs) and adipose derived stem cells (ADSCs). Most clinical trials have been done for the treatment of musculoskeletal and neurological problems in canine patients. Hematopoietic SCs (HSCs), synovium (SDS…
Andriacchi, T. P., et al. (2006). "Rotational changes at the knee after ACL injury cause cartilage thinning." Clinical Orthopaedics and Related Research 442: 39-44.
	We examined the relationship between specific gait changes after anterior cruciate ligament injury and the progression of osteoarthritis at the knee. The study was done using a finite-element model derived from subject specific three- dimensional cartilage volumes created from magnetic resonance images. Cartilage thinning was predicted using an iterative algorithm based on the octahedral shear st…
Andriollo, L., et al. (2024). "The Role of Artificial Intelligence in Anterior Cruciate Ligament Injuries: Current Concepts and Future Perspectives." Healthcare (Switzerland) 12(3).
	The remarkable progress in data aggregation and deep learning algorithms has positioned artificial intelligence (AI) and machine learning (ML) to revolutionize the field of medicine. AI is becoming more and more prevalent in the healthcare sector, and its impact on orthopedic surgery is already evident in several fields. This review aims to examine the literature that explores the comprehensive c…
Anirudh, K. and S. N. Yeole (2021). A contemporary review on knee injuries and protective pads. Lecture Notes in Mechanical Engineering: 493-499.
	Osteoarthritis (OA) is a medical condition that affects the knee joint of humans primarily in the age group of 55–60 years. It specifically triggers cartilage breakdown due to aging. However, injury, obesity, inactivity, genetics, inflammation, diabetes, and other medical reasons may also lead to osteoarthritis in lesser age groups. Some of the symptoms used for detecting osteoarthritis are muscu…
Annadatha, S., et al. (2022). "Preparing infection detection technology for hospital at home after lower limb external fixation." Digital Health 8.
	Background: Patients with severe bone fractures and complex bone deformities are treated by orthopedic surgeons with external fixation for several months. During this long treatment period, there is a high risk of inflammation and infection at the superficial skin area (pin site). This can develop into a devastating, sometimes fatal, and always costly condition of deep bone infection. Objective: …
Anninou, A. P., et al. (2017). A New Approach of Dynamic Fuzzy Cognitive Knowledge Networks in Modelling Diagnosing Process of Meniscus Injury. IFAC-PapersOnLine.
	A new approach of Dynamic Fuzzy Cognitive Knowledge Networks is presented. This is an evolutionary type of Fuzzy Cognitive Maps (FCM) that arose from the need for updating classic methodology in order to overcome its drawbacks, concerning the single calculation rule, stability and real time problems and expand its use in a variety of applications. This new approach is being tested for its accurac…
Ansari, M. O., et al. (2022). "An Intelligent Logic-Based Mold Breakout Prediction System Algorithm for the Continuous Casting Process of Steel: A Novel Study." Micromachines 13(12).
	Mold breakout is one of the significant problems in a continuous casting machine (caster). It represents one of the key areas within the steel production facilities of a steel plant. A breakout event on a caster will always cause safety hazards, high repair costs, loss of production, and shutdown of the caster for a short while. In this paper, a logic-judgment-based mold breakout prediction syste…
Antezana, P. E., et al. (2022). "The 3D Bioprinted Scaffolds for Wound Healing." Pharmaceutics 14(2).
	Skin tissue engineering and regeneration aim at repairing defective skin injuries and progress in wound healing. Until now, even though several developments are made in this field, it is still challenging to face the complexity of the tissue with current methods of fabrication. In this review, short, state-of-the-art on developments made in skin tissue engineering using 3D bioprinting as a new to…
Antico, M., et al. (2020). "4D Ultrasound-Based Knee Joint Atlas for Robotic Knee Arthroscopy: A Feasibility Study." IEEE Access 8: 146331-146341.
	In this work, we proved for the first time the feasibility of using high-refresh-rate 3D ultrasound (US) also known as 4D US imaging to create a volumetric atlas of the knee anterior compartment for an autonomous robotic platform for knee arthroscopy. A dataset of 42 4D US sequences (including 94 US volumes) and 25 MRI volumes was collected from seven volunteers, in several leg positions simulati…
Antigoni, A. P., et al. (2016). A new meniscus injury diagnostic model using fuzzy cognitive maps. 24th Mediterranean Conference on Control and Automation, MED 2016.
	The aim of this paper is to create an integrated meniscus injury diagnostic model, which by exploiting information about patient history and clinical examination made by physicians concludes to a final diagnosis using Fuzzy Cognitive Maps. Mechanisms of injury and symptoms combined with test results constitute the first level modelled with FCM. The output of this level decides if the patient has …
Aoki, H., et al. (2020). "Relationship between medial meniscus extrusion and cartilage measurements in the knee by fully automatic three-dimensional MRI analysis." BMC Musculoskeletal Disorders 21(1).
	BackgroundWe developed a fully automatic three-dimensional knee MRI analysis software that can quantify meniscus extrusion and cartilage measurements, including the projected cartilage area ratio (PCAR), which represents the ratio of the subject's actual cartilage area to their ideal cartilage area. We also collected 3D MRI knee data from 561 volunteers (aged 30-79years) from the "Kanagawa Knee S…
Aoki, H., et al. (2020). "Relationship between medial meniscus extrusion and cartilage measurements in the knee by fully automatic three-dimensional MRI analysis." BMC Musculoskeletal Disorders 21(1).
	Background: We developed a fully automatic three-dimensional knee MRI analysis software that can quantify meniscus extrusion and cartilage measurements, including the projected cartilage area ratio (PCAR), which represents the ratio of the subject’s actual cartilage area to their ideal cartilage area. We also collected 3D MRI knee data from 561 volunteers (aged 30–79 years) from the “Kanagawa Kne…
Aoki, H., et al. (2020). "Relationship between medial meniscus extrusion and cartilage measurements in the knee by fully automatic three-dimensional MRI analysis." BMC Musculoskeletal Disorders 21(1).
Apostolopoulos, I. D., et al. (2021). "Advanced fuzzy cognitive maps: State-space and rule-based methodology for coronary artery disease detection." Biomedical Physics and Engineering Express 7(4).
	According to the World Health Organization, 50% of deaths in European Union are caused by Cardiovascular Diseases (CVD), while 80% of premature heart diseases and strokes can be prevented. In this study, a Computer-Aided Diagnostic model for a precise diagnosis of Coronary Artery Disease (CAD) is proposed. The methodology is based on State Space Advanced Fuzzy Cognitive Maps (AFCMs), an evolution…
Apostolopoulos, I. D., et al. (2024). "Fuzzy Cognitive Map Applications in Medicine over the Last Two Decades: A Review Study." Bioengineering 11(2).
	Fuzzy Cognitive Maps (FCMs) have become an invaluable tool for healthcare providers because they can capture intricate associations among variables and generate precise predictions. FCMs have demonstrated their utility in diverse medical applications, from disease diagnosis to treatment planning and prognosis prediction. Their ability to model complex relationships between symptoms, biomarkers, r…
Appati, J. K., et al. (2022). "A novel convolutional Atangana-Baleanu fractional derivative mask for medical image edge analysis." Journal of Experimental and Theoretical Artificial Intelligence.
	The characterisation of edges in medical images is critical for disease diagnosis. However, existing systems are still deficient in this task. Traditionally, integer-based derivative operators are employed due to their efficiency in time complexity but lack the ability to track nonlocal and non-singular edge maps. This study proposes a new mask based on Atangana-Beleanu fractional operator. This …
Appati, J. K., et al. (2024). "A novel convolutional Atangana-Baleanu fractional derivative mask for medical image edge analysis." Journal of Experimental and Theoretical Artificial Intelligence 36(5): 815-837.
	The characterisation of edges in medical images is critical for disease diagnosis. However, existing systems are still deficient in this task. Traditionally, integer-based derivative operators are employed due to their efficiency in time complexity but lack the ability to track nonlocal and non-singular edge maps. This study proposes a new mask based on Atangana-Beleanu fractional operator. This …
Aprovitola, A. and L. Gallo (2016). "Knee bone segmentation from MRI: A classification and literature review." Biocybernetics and Biomedical Engineering 36(2): 437-449.
	Segmentation of cartilage from Magnetic Resonance (MR) images has evolved as a tool for the diagnosis of knee joint pathologies. However, accuracy and reproducibility of automated methods of cartilage segmentation may require the prior extraction of bone surfaces from MR imaging sequences specifically designed to evidence the cartilage and not the bone. Thus a priori knowledge of knee joint struc…
Arabahmadi, M., et al. (2022). "Deep Learning for Smart Healthcare—A Survey on Brain Tumor Detection from Medical Imaging." Sensors 22(5).
	Advances in technology have been able to affect all aspects of human life. For example, the use of technology in medicine has made significant contributions to human society. In this article, we focus on technology assistance for one of the most common and deadly diseases to exist, which is brain tumors. Every year, many people die due to brain tumors; based on “braintumor” website estimation in …
Arai, T., et al. (2018). "The association between ocular surface measurements with visual field reliability indices and gaze tracking results in preperimetric glaucoma." British Journal of Ophthalmology 102(4): 525-530.
	Background/aims To investigate the relationship between gaze tracking (GT) results and ocular surface condition in glaucoma. Method The Humphrey 24-2 visual field (VF) was measured in 34 eyes of 30 patients with open-angle glaucoma without VF damage. Tear break-up time, Schirmer's test, tear meniscus volume (TMV) and presence of superficial punctate keratopathy (SPK) were also measured in order t…
Argentieri, E. C., et al. (2020). Magnetic Resonance Imaging of the Knee: Conventional and Novel Techniques. Evidence-Based Management of Complex Knee Injuries: Restoring the Anatomy to Achieve Best Outcomes: 29-49.
	Many advancements have been made in musculoskeletal magnetic resonance imaging (MRI). Initial emphasis placed on diagnostic improvements demonstrated that MR imaging can be used as a means of noninvasive, accurate assessment of joint health. Advances have improved spatial resolution, tissue contrast and imaging speed. In this review we provide background on MR signal generation and decay and the …
Arif, Z. U., et al. (2023). "Additive manufacturing of sustainable biomaterials for biomedical applications." Asian Journal of Pharmaceutical Sciences 18(3).
	Biopolymers are promising environmentally benign materials applicable in multifarious applications. They are especially favorable in implantable biomedical devices thanks to their excellent unique properties, including bioactivity, renewability, bioresorbability, biocompatibility, biodegradability and hydrophilicity. Additive manufacturing (AM) is a flexible and intricate manufacturing technology…
Arina, P., et al. (2024). "Prediction of Complications and Prognostication in Perioperative Medicine: A Systematic Review and PROBAST Assessment of Machine Learning Tools." Anesthesiology 140(1): 85-101.
	Background: The utilization of artificial intelligence and machine learning as diagnostic and predictive tools in perioperative medicine holds great promise. Indeed, many studies have been performed in recent years to explore the potential. The purpose of this systematic review is to assess the current state of machine learning in perioperative medicine, its utility in prediction of complications…
Aringhieri, G., et al. (2020). "Musculoskeletal MRI at 7 T: do we need more or is it more than enough?" European Radiology Experimental 4(1).
	Ultra-high field magnetic resonance imaging (UHF-MRI) provides important diagnostic improvements in musculoskeletal imaging. The higher signal-to-noise ratio leads to higher spatial and temporal resolution which results in improved anatomic detail and higher diagnostic confidence. Several methods, such as T2, T2*, T1rho mapping, delayed gadolinium-enhanced, diffusion, chemical exchange saturation…
Arnold, K. M., et al. (2023). "Atomic Force Microscopy Micro-Indentation Methods for Determining the Elastic Modulus of Murine Articular Cartilage." Sensors 23(4).
	The mechanical properties of biological tissues influence their function and can predict degenerative conditions before gross histological or physiological changes are detectable. This is especially true for structural tissues such as articular cartilage, which has a primarily mechanical function that declines after injury and in the early stages of osteoarthritis. While atomic force microscopy (…
Arnold, T. C., et al. (2023). "Low-field MRI: Clinical promise and challenges." Journal of Magnetic Resonance Imaging 57(1): 25-44.
	Modern MRI scanners have trended toward higher field strengths to maximize signal and resolution while minimizing scan time. However, high-field devices remain expensive to install and operate, making them scarce outside of high-income countries and major population centers. Low-field strength scanners have drawn renewed academic, industry, and philanthropic interest due to advantages that could …
Arnold, T. C., et al. (2023). "Low-field MRI: Clinical promise and challenges." Journal of Magnetic Resonance Imaging 57(1): 25-44.
	Modern MRI scanners have trended toward higher field strengths to maximize signal and resolution while minimizing scan time. However, high-field devices remain expensive to install and operate, making them scarce outside of high-income countries and major population centers. Low-field strength scanners have drawn renewed academic, industry, and philanthropic interest due to advantages that could …
Arosha Senanayake, S. M. N., et al. (2014). "A knowledge-based intelligent framework for anterior cruciate ligament rehabilitation monitoring." Applied Soft Computing Journal 20: 127-141.
	This study presents an integration of knowledge-based system and intelligent methods to develop a recovery monitoring framework for post anterior cruciate ligament (ACL) injured/reconstructed subjects. The case based reasoning methodology has been combined with fuzzy clustering and intelligent classification techniques in order to develop a knowledge base and a learning model for identifying the …
Asadpour, R. and A. A. Norasteh (2024). "Comparing Lower Limb Joint Angles in Basketball Players With Dynamic Knee Valgus Deficiency in Different Positions." Physical Treatments 14(2): 159-170.
	Purpose: Past research supports the hypothesis that the position of basketball players affects their susceptibility to injury; however, there is disagreement among researchers regarding which positions are at greater risk of injury. The current study compares the lower limb joint angles in basketball players with dynamic knee valgus deficiency across different positions. Methods: In this study, 2…
Asaoka, R., et al. (2022). "Prognostic potential and pathological validation of a diagnostic application using Raman spectroscopy in the characterization of degenerative changes in the cartilage of the humeral head." Journal of Biomedical Optics 27(11).
	Significance: Raman spectroscopy is a well-established analytical method in the fields of chemistry, industry, biology, pharmaceutics, and medicine. Previous studies have investigated optical imaging and Raman spectroscopy for osteoarthritis (OA) diagnosis in weight-bearing joints such as hip and knee joints. However, to realize early diagnosis or a curable treatment, it is still challenging to u…
Asbell, P. A. and Ö. Ö. Uçakhan (2022). Pathophysiology of Dry Eye Disease Using Human Models. Dry Eye Disease: 69-95.
	Dry eye disease (DED) is an umbrella term that represents a wide spectrum of disorders with different clinical presentations and variable risk factors. Despite significant work, the diagnosis and management of the disease remains challenging because of heterogeneity of risk factors, discordance between signs and symptoms, and absence of reliable objective metrics. This chapter aims to highlight s…
Ashammakhi, N., et al. (2019). "Minimally Invasive and Regenerative Therapeutics." Advanced Materials 31(1).
	Advances in biomaterial synthesis and fabrication, stem cell biology, bioimaging, microsurgery procedures, and microscale technologies have made minimally invasive therapeutics a viable tool in regenerative medicine. Therapeutics, herein defined as cells, biomaterials, biomolecules, and their combinations, can be delivered in a minimally invasive way to regenerate different tissues in the body, s…
Ashinsky, B. G., et al. (2020). "Intervertebral Disc Degeneration Is Associated With Aberrant Endplate Remodeling and Reduced Small Molecule Transport." Journal of Bone and Mineral Research 35(8): 1572-1581.
	The intervertebral disc is the largest avascular structure in the body, and cells within the disc rely on diffusive transport via vasculature located within the vertebral endplate to receive nutrients, eliminate waste products, and maintain disc health. However, the mechanisms by which small molecule transport into the disc occurs in vivo and how these parameters change with disc degeneration rem…
Ashinsky, B. G. and R. G. Spencer (2017). CHAPTER 19: Uni- and Multi-Parametric Magnetic Resonance Analysis of Cartilage. New Developments in NMR. 2017-January: 494-528.
	Magnetic resonance imaging (MRI) is widely used to assess cartilage status in explants, engineered tissue constructs, animal studies and clinical research. Although mean magnetic resonance parameters correlate with cartilage status, there are several challenges attached to classifying tissues based on these measurements. Correlations between MRI parameters and matrix integrity have been establish…
Ashkani Chenarlogh, V., et al. (2022). "Fast and Accurate U-Net Model for Fetal Ultrasound Image Segmentation." Ultrasonic Imaging 44(1): 25-38.
	U-Net based algorithms, due to their complex computations, include limitations when they are used in clinical devices. In this paper, we addressed this problem through a novel U-Net based architecture that called fast and accurate U-Net for medical image segmentation task. The proposed fast and accurate U-Net model contains four tuned 2D-convolutional, 2D-transposed convolutional, and batch norma…
Astephen, J. L. and K. J. Deluzio (2009). Techniques in modern gait analysis and their application to the study of knee osteoarthritis. Biomechanical Systems Technology: Muscular Skeletal Systems: 39-72.
	Modern gait analysis results in large quantities of correlated data. A current challenge in the field is the development of appropriate data analysis techniques for the representation and interpretation of these data. Knee osteoarthritis is a common debilitating disease of the musculoskeletal system that has been the focus of many gait studies in recent years. Various data analysis techniques hav…
Asto-Bonifacio, R. F., et al. (2023). Electronic design of Knee and Ankle Exoskeleton for Motor Rehabilitation of Soccer Athletes. 1st IEEE Colombian Caribbean Conference, C3 2023.
	Technological advances have recently opened new sports performance and rehabilitation opportunities. One of the most notable developments in this field is using exoskeletons for athletes. Therefore, this study aims to create an adaptive exoskeleton for the knee and ankle, designed specifically for injuries in soccer players. The main objective is to provide an electronic support system that allow…
Astruc, L., et al. (2019). "An anisotropic micro-ellipsoid constitutive model based on a microstructural description of fibrous soft tissues." Journal of the Mechanics and Physics of Solids 131: 56-73.
	The aim of this paper is to propose a multi-scale anisotropic constitutive model based on a microscopic description of a soft fibrous tissue. The proposed model is based on directional (or micro-sphere) strain energy density, linking the contribution of fibers to macroscopic elasticity. The link between the microscopic fiber and the macroscopic response is obtained by homogenization involving num…
Astuto, B., et al. (2021). "Automatic Deep Learning-assisted Detection and Grading of Abnormalities in Knee MRI Studies." Radiol Artif Intell 3(3): e200165.
	PURPOSE: To test the hypothesis that artificial intelligence (AI) techniques can aid in identifying and assessing lesion severity in the cartilage, bone marrow, meniscus, and anterior cruciate ligament (ACL) in the knee, improving overall MRI interreader agreement. MATERIALS AND METHODS: This retrospective study was conducted on 1435 knee MRI studies (n = 294 patients; mean age, 43 years ± 15 [st…
Astuto, B., et al. (2021). "Automatic Deep Learning-assisted Detection and Grading of Abnormalities in Knee MRI Studies." Radiology-Artificial Intelligence 3(3).
	Purpose: To test the hypothesis that artificial intelligence (AI) techniques can aid in identifying and assessing lesion severity in the cartilage, bone marrow, meniscus, and anterior cruciate ligament (ACL) in the knee, improving overall MRI interreader agreement. Materials and Methods: This retrospective study was conducted on 1435 knee MRI studies (n = 294 patients; mean age, 43 years 6 15 [st…
Astuto, B., et al. (2021). "Automatic deep learning–assisted detection and grading of abnormalities in knee MRI studies." Radiology: Artificial Intelligence 3(3).
	Purpose: To test the hypothesis that artificial intelligence (AI) techniques can aid in identifying and assessing lesion severity in the cartlage, bone marrow, meniscus, and anterior cruciate ligament (ACL) in the knee, improving overall MRI interreader agreement. Materials and Methods: This retrospective study was conducted on 1435 knee MRI studies (n = 294 patients; mean age, 43 years 6 15 [sta…
Astuto, B., et al. (2021). "Automatic Deep Learning-assisted Detection and Grading of Abnormalities in Knee MRI Studies." Radiology-Artificial Intelligence 3(3).
Atai, N. A., et al. (2011). "Osteopontin is up-regulated and associated with neutrophil and macrophage infiltration in glioblastoma." Immunology 132(1): 39-48.
	Osteopontin (OPN) is a glycophosphoprotein with multiple intracellular and extracellular functions. In vitro, OPN enhances migration of mouse neutrophils and macrophages. In cancer, extracellular OPN facilitates migration of cancer cells via its RGD sequence. The present study was designed to investigate whether osteopontin is responsible for neutrophil and macrophage infiltration in human cancer…
Atito, S., et al. (2022). SB-SSL: Slice-Based Self-supervised Transformers for Knee Abnormality Classification from MRI. Lecture Notes in Computer Science (including subseries Lecture Notes in Artificial Intelligence and Lecture Notes in Bioinformatics). 13559 LNCS: 86-95.
	The availability of large scale data with high quality ground truth labels is a challenge when developing supervised machine learning solutions for healthcare domain. Although, the amount of digital data in clinical workflows is increasing, most of this data is distributed on clinical sites and protected to ensure patient privacy. Radiological readings and dealing with large-scale clinical data p…
Atta, A., et al. (2024). "Mechanistic role of quercetin as inhibitor for adenosine deaminase enzyme in rheumatoid arthritis: systematic review." Cellular and Molecular Biology Letters 29(1).
	Rheumatoid arthritis (RA) is an autoimmune disease involving T and B lymphocytes. Autoantibodies contribute to joint deterioration and worsening symptoms. Adenosine deaminase (ADA), an enzyme in purine metabolism, influences adenosine levels and joint inflammation. Inhibiting ADA could impact RA progression. Intracellular ATP breakdown generates adenosine, which increases in hypoxic and inflammat…
Attur, M., et al. (2020). "The combination of an inflammatory peripheral blood gene expression and imaging biomarkers enhance prediction of radiographic progression in knee osteoarthritis." Arthritis Research and Therapy 22(1).
	Objective: Predictive biomarkers of progression in knee osteoarthritis are sought to enable clinical trials of structure-modifying drugs. A peripheral blood leukocyte (PBL) inflammatory gene signature, MRI-based bone marrow lesions (BML) and meniscus extrusion scores, meniscal lesions, and osteophytes on X-ray each have been shown separately to predict radiographic joint space narrowing (JSN) in …
Au, A. G., et al. (2008). "A NURBS-based technique for subject-specific construction of knee bone geometry." Computer Methods and Programs in Biomedicine 92(1): 20-34.
	Subject-specific finite element (FE) models of bones that form the knee joint require rapid and accurate geometry construction. The present study introduces a semi-automatic non-uniform rational B-spline (NURBS) technique to construct knee bone geometries from computed tomography (CT) images using a combination of edge extraction and CAD surface generation. In particular, this technique accuratel…
Aubonnet, R., et al. (2022). "Toward New Assessment of Knee Cartilage Degeneration." Cartilage.
	Objective: Assessment of human joint cartilage is a crucial tool to detect and diagnose pathological conditions. This exploratory study developed a workflow for 3D modeling of cartilage and bone based on multimodal imaging. New evaluation metrics were created and, a unique set of data was gathered from healthy controls and patients with clinically evaluated degeneration or trauma. Design: We pres…
Aubonnet, R., et al. (2023). "Toward New Assessment of Knee Cartilage Degeneration." Cartilage 14(3): 351-374.
	Objective: Assessment of human joint cartilage is a crucial tool to detect and diagnose pathological conditions. This exploratory study developed a workflow for 3D modeling of cartilage and bone based on multimodal imaging. New evaluation metrics were created and, a unique set of data was gathered from healthy controls and patients with clinically evaluated degeneration or trauma. Design: We pres…
Awan, M. J., et al. (2022). "Automated Knee MR Images Segmentation of Anterior Cruciate Ligament Tears." Sensors 22(4).
	The anterior cruciate ligament (ACL) is one of the main stabilizer parts of the knee. ACL injury leads to causes of osteoarthritis risk. ACL rupture is common in the young athletic population. Accurate segmentation at an early stage can improve the analysis and classification of anterior cruciate ligaments tears. This study automatically segmented the anterior cruciate ligament (ACL) tears from m…
Awan, M. J., et al. (2021). "Efficient Detection of Knee Anterior Cruciate Ligament from Magnetic Resonance Imaging Using Deep Learning Approach." Diagnostics 11(1).
	The most commonly injured ligament in the human body is an anterior cruciate ligament (ACL). ACL injury is standard among the football, basketball and soccer players. The study aims to detect anterior cruciate ligament injury in an early stage via efficient and thorough automatic magnetic resonance imaging without involving radiologists, through a deep learning method. The proposed approach in th…
Awan, M. J., et al. (2023). "MGACA-Net: a novel deep learning based multi-scale guided attention and context aggregation for localization of knee anterior cruciate ligament tears region in MRI images." PeerJ Computer Science 9.
	Anterior cruciate ligament (ACL) tears are a common knee injury that can have serious consequences and require medical intervention. Magnetic resonance imaging (MRI) is the preferred method for ACL tear diagnosis. However, manual segmentation of the ACL in MRI images is prone to human error and can be time-consuming. This study presents a new approach that uses deep learning technique for localiz…
Awan, M. J., et al. (2021). "Improved Deep Convolutional Neural Network to Classify Osteoarthritis from Anterior Cruciate Ligament Tear Using Magnetic Resonance Imaging." Journal of Personalized Medicine 11(11).
	Anterior cruciate ligament (ACL) tear is caused by partially or completely torn ACL ligament in the knee, especially in sportsmen. There is a need to classify the ACL tear before it fully ruptures to avoid osteoarthritis. This research aims to identify ACL tears automatically and efficiently with a deep learning approach. A dataset was gathered, consisting of 917 knee magnetic resonance images (M…
Awan, M. J., et al. (2021). "Improved Deep Convolutional Neural Network to Classify Osteoarthritis from Anterior Cruciate Ligament Tear Using Magnetic Resonance Imaging." J Pers Med 11(11).
	Anterior cruciate ligament (ACL) tear is caused by partially or completely torn ACL ligament in the knee, especially in sportsmen. There is a need to classify the ACL tear before it fully ruptures to avoid osteoarthritis. This research aims to identify ACL tears automatically and efficiently with a deep learning approach. A dataset was gathered, consisting of 917 knee magnetic resonance images (M…
Awan, M. J., et al. (2021). "Improved deep convolutional neural network to classify osteoarthritis from anterior cruciate ligament tear using magnetic resonance imaging." Journal of Personalized Medicine 11(11).
	Anterior cruciate ligament (ACL) tear is caused by partially or completely torn ACL ligament in the knee, especially in sportsmen. There is a need to classify the ACL tear before it fully ruptures to avoid osteoarthritis. This research aims to identify ACL tears automatically and efficiently with a deep learning approach. A dataset was gathered, consisting of 917 knee magnetic resonance images (M…
Awan, M. J., et al. (2021). "Improved Deep Convolutional Neural Network to Classify Osteoarthritis from Anterior Cruciate Ligament Tear Using Magnetic Resonance Imaging." Journal of Personalized Medicine 11(11).
Ayaki, M., et al. (2023). "Association of eye strain with dry eye and retinal thickness." PLoS One 18(10 October).
	Purpose The purpose of this cohort study was to investigate the association between the prevalence of abnormal ocular examination results and the common visual symptoms of eye strain, blurred vision and photophobia. Methods Consecutive first-visit outpatients with best-corrected visual acuity better than 20/30 in both eyes were enrolled and those with a history of intra-ocular lens implantation a…
Ayoub, S., et al. (2017). "Regulation of valve interstitial cell homeostasis by mechanical deformation: Implications for heart valve disease and surgical repair." Journal of the Royal Society Interface 14(135).
	Mechanical stress is one of the major aetiological factors underlying soft-tissue remodelling, especially for the mitral valve (MV). It has been hypothesized that altered MV tissue stress states lead to deviations from cellular homeostasis, resulting in subsequent cellular activation and extracellular matrix (ECM) remodelling. However, a quantitative link between alterations in the organlevel in …
Ayoub, S., et al. (2018). "The Three-Dimensional Microenvironment of the Mitral Valve: Insights into the Effects of Physiological Loads." Cellular and Molecular Bioengineering 11(4): 291-306.
	Introduction: In the mitral valve (MV), numerous pathological factors, especially those resulting from changes in external loading, have been shown to affect MV structure and composition. Such changes are driven by the MV interstitial cell (MVIC) population via protein synthesis and enzymatic degradation of extracellular matrix (ECM) components. Methods: While cell phenotype, ECM composition and …
Azimi, B., et al. (2020). "Bio-based electrospun fibers for wound healing." Journal of Functional Biomaterials 11(3).
	Being designated to protect other tissues, skin is the first and largest human body organ to be injured and for this reason, it is accredited with a high capacity for self-repairing. However, in the case of profound lesions or large surface loss, the natural wound healing process may be ineffective or insufficient, leading to detrimental and painful conditions that require repair adjuvants and ti…
Aziz, A. A., et al. (2023). "Diagnosis of Osteoarthritis at an Early Stage via Infrared Spectroscopy Combined Chemometrics in Human Serum: A Pilot Study." Processes 11(2).
	Methods applied for early diagnosis of osteoarthritis (OA) are limited. Early prevention and treatment can effectively reduce the pain of OA patients and save costs. The present study aimed to develop a rapid non-destructive detection method for early diagnosis of OA by evaluating infrared (IR) spectroscopy combined chemometrics. Our cohort consisted of (a) 15 patients with osteoarthritis (OA) an…
Babel, H., et al. (2021). "Three-dimensional quantification of bone mineral density in the distal femur and proximal tibia based on computed tomography: In vitro evaluation of an extended standardization method." Journal of Clinical Medicine 10(1): 1-10.
	While alterations in bone mineral density (BMD) are of interest in a number of mus-culoskeletal conditions affecting the knee, their analysis is limited by a lack of tools able to take full advantage of modern imaging modalities. This study introduced a new method, combining computed tomography (CT) and computational anatomy algorithms, to produce standardized three-dimensional BMD quantification…
Babel, H., et al. (2022). "An Expert-Supervised Registration Method for Multiparameter Description of the Knee Joint Using Serial Imaging." Journal of Clinical Medicine 11(3).
	As knee osteoarthritis is a disease of the entire joint, our pathophysiological understanding could be improved by the characterization of the relationships among the knee components. Diverse quantitative parameters can be characterized using magnetic resonance imaging (MRI) and computed tomography (CT). However, a lack of methods for the coordinated measurement of multiple parameters hinders glo…
Babel, H., et al. (2021). "A Registration Method for Three-Dimensional Analysis of Bone Mineral Density in the Proximal Tibia." Journal of Biomechanical Engineering 143(1).
	Although alterations in bone mineral density (BMD) at the proximal tibia have been suggested to play a role in various musculoskeletal conditions, their pathophysiological implications and their value as markers for diagnosis remain unclear. Improving our understanding of proximal tibial BMD requires novel tools for three-dimensional (3D) analysis of BMD distribution. Three-dimensional imaging is…
Baccouch, W., et al. (2023). A comparative study of CNN and U-Net performance for automatic segmentation of medical images: Application to cardiac MRI. Procedia Computer Science.
	Medical image segmentation is one of the most challenging tasks in medical image analysis which aims to extract effective information and improve the level of clinical diagnosis. In last decades, automatic segmentation based on Deep Learning (DL) models such as U-Net and CNN architectures have been widely used to automatically extract organs or lesions contours in order to overcome manual segment…
Baczkowicz, D. and K. Krecisz (2013). "Vibroarthrography in the evaluation of musculoskeletal system - A pilot study." Ortopedia Traumatologia Rehabilitacja 15(5): 407-416.
	Background. Disorders of the articular surfaces are associated with impaired quality of joint motion and joint play. Crepitations are the hallmark clinical sign. This paper aims to present the possibilities of using vibroacoustic signal analysis in assessing the function of articular surfaces in the course of disorders of the knee and shoulder. Material and methods. The study involved 30 people, …
Badin, D., et al. (2022). "Disparities in Elective Spine Surgery for Medicaid Beneficiaries: A Systematic Review." Global Spine Journal.
	Study Design: Systematic review Objectives: We sought to synthesize the literature investigating the disparities that Medicaid patients sustain with regards to 2 types of elective spine surgery, lumbar fusion (LF) and anterior cervical discectomy and fusion (ACDF). Methods: Our review was constructed in accordance with Preferred Reporting Items and Meta-analyses (PRISMA) guidelines and protocol. …
Badin, D., et al. (2023). "Disparities in Elective Spine Surgery for Medicaid Beneficiaries: A Systematic Review." Global Spine Journal 13(2): 534-546.
	Study Design: Systematic review Objectives: We sought to synthesize the literature investigating the disparities that Medicaid patients sustain with regards to 2 types of elective spine surgery, lumbar fusion (LF) and anterior cervical discectomy and fusion (ACDF). Methods: Our review was constructed in accordance with Preferred Reporting Items and Meta-analyses (PRISMA) guidelines and protocol. …
Bae, W. C., et al. (2017). "New Techniques in MR Imaging of the Ankle and Foot." Magnetic Resonance Imaging Clinics of North America 25(1): 211-225.
	Foot and ankle disorders are common in everyday clinical practice. MR imaging is frequently required for diagnosis given the variety and complexity of foot and ankle anatomy. Although conventional MR imaging plays a significant role in diagnosis, contemporary management increasingly relies on advanced imaging for monitoring therapeutic response. There is an expanding need for identification of bi…
Baek, S. D., et al. (2023). "Artificial Intelligence and Deep Learning in Musculoskeletal Magnetic Resonance Imaging." Investigative Magnetic Resonance Imaging 27(2): 67-74.
	The application of artificial intelligence (AI) and deep learning (DL) in radiology is rapidly evolving. AI in healthcare has benefits for image recognition, classification, and radiological workflows from a clinical perspective. Additionally, clinical triage AI can be applied to triage systems. This review aims to introduce the concept of DL and discuss its applications in the interpretation of …
Bai, Z., et al. (2023). "Mechanically Robust and Transparent Organohydrogel-Based E-Skin Nanoengineered from Natural Skin." Advanced Functional Materials 33(15).
	Electronic skins (e-skins), which are mechanically compliant with human skin, are regarded as ideal electronic devices for noninvasive human–machine interaction and wearable devices. In order to fully mimic human skin, e-skins should possess reliable mechanical properties and be able to resist external environmental factors like heat, cold, desiccation, and bacteria, while perceiving multiple ext…
Baik, S., et al. (2021). "Diving beetle-like miniaturized plungers with reversible, rapid biofluid capturing for machine learning-based care of skin disease." Science Advances 7(25).
	Recent advances in bioinspired nano/microstructures have received attention as promising approaches with which to implement smart skin-interfacial devices for personalized health care. In situ skin diagnosis requires adaptable skin adherence and rapid capture of clinical biofluids. Here, we report a simple, all-in-one device consisting of microplungers and hydrogels that can rapidly capture biofl…
Bairagi, S., et al. (2023). "MRI overestimates articular cartilage thickness and volume compared to synchrotron radiation phase-contrast imaging." PLoS One 18(10 October).
	Accurate evaluation of morphological changes in articular cartilage are necessary for early detection of osteoarthritis (OA). 3T magnetic resonance imaging (MRI) has highly sensitive contrast resolution and is widely used clinically to detect OA. However, synchrotron radiation phase-contrast imaging computed tomography (SR-PCI) can also provide contrast to tissue interfaces that do not have suffi…
Baker, L. A., et al. (2020). "Bayesian and machine learning models for genomic prediction of anterior cruciate ligament rupture in the canine model." G3: Genes, Genomes, Genetics 10(8): 2619-2628.
	Anterior cruciate ligament (ACL) rupture is a common, debilitating condition that leads to early-onset osteoarthritis and reduced quality of human life. ACL rupture is a complex disease with both genetic and environmental risk factors. Characterizing the genetic basis of ACL rupture would provide the ability to identify individuals that have high genetic risk and allow the opportunity for prevent…
Baker, L. A., et al. (2021). "Biologically Enhanced Genome-Wide Association Study Provides Further Evidence for Candidate Loci and Discovers Novel Loci That Influence Risk of Anterior Cruciate Ligament Rupture in a Dog Model." Frontiers in Genetics 12.
	Anterior cruciate ligament (ACL) rupture is a common condition that disproportionately affects young people, 50% of whom will develop knee osteoarthritis (OA) within 10 years of rupture. ACL rupture exhibits both hereditary and environmental risk factors, but the genetic basis of the disease remains unexplained. Spontaneous ACL rupture in the dog has a similar disease presentation and progression…
Baker-LePain, J. C. and N. E. Lane (2012). "Role of bone architecture and anatomy in osteoarthritis." Bone 51(2): 197-203.
	When considering the pathogenesis of osteoarthritis (OA), it is important to review the contribution of bone in addition to the contribution of cartilage and synovium. Although bone clearly plays a role in determining the distribution of biomechanical forces across joints, which in turn plays a role in the initiation of OA, it has also more recently been appreciated that bone may contribute in a …
Bakhtavar, E., et al. (2021). "Fuzzy cognitive maps in systems risk analysis: a comprehensive review." Complex and Intelligent Systems 7(2): 621-637.
	Fuzzy cognitive maps (FCMs) have been widely applied to analyze complex, causal-based systems in terms of modeling, decision making, analysis, prediction, classification, etc. This study reviews the applications and trends of FCMs in the field of systems risk analysis to the end of August 2020. To this end, the concepts of failure, accident, incident, hazard, risk, error, and fault are focused in…
Balasubramanian, K., et al. (2022). "Optimal knee osteoarthritis diagnosis using hybrid deep belief network based on Salp swarm optimization method." Concurrency and Computation: Practice and Experience 34(13).
	Osteoarthritis (OA) damages the articular cartilage of the knee and is a severe degenerative joint condition. Currently, OA diagnosis is carried out by symptom analysis and progressive evaluation of the radiographs, although the method is subjective. This work presents a novel computer aided diagnostic system to diagnose the severity of the disease in its early stages. The proposed method compris…
Baldwin, M., et al. (2023). "A roadmap for delivering a human musculoskeletal cell atlas." Nature Reviews Rheumatology 19(11): 738-752.
	Advances in single-cell technologies have transformed the ability to identify the individual cell types present within tissues and organs. The musculoskeletal bionetwork, part of the wider Human Cell Atlas project, aims to create a detailed map of the healthy musculoskeletal system at a single-cell resolution throughout tissue development and across the human lifespan, with complementary generati…
Ballesteros-Sánchez, A., et al. (2023). "Intraobserver Repeatability Assessment of the S390L Firefly WDR Slitlamp in Patients With Dry Eye Disease: Objective, Automated, and Noninvasive Measures." Eye and Contact Lens 49(7): 283-291.
	Objectives:To assess the intraobserver repeatability of automated, objective, and noninvasive measures obtained with the S390L Firefly WDR slitlamp.Methods:This cross-sectional study included 50 eyes of patients with dry eye disease with a mean age of 55.06±12.96 years. Three consecutively repeated measures of the following variables were obtained: first noninvasive break-up time (F-NIBUT), avera…
Baltzer, A. W., et al. (2023). "Biological injection therapy with leukocyte-poor platelet-rich plasma induces cellular alterations, enhancement of lubricin, and inflammatory downregulation in vivo in human knees: A controlled, prospective human clinical trial based on mass spectrometry imaging analysis." Frontiers in Surgery 10.
	Objective: To investigate the in vivo biological effects of leukocyte-poor platelet-rich plasma (LpPRP) treatment in human synovial layer to establish the cellular basis for a prolonged clinical improvement. Methods: Synovial tissues (n = 367) were prospectively collected from patients undergoing arthroscopic surgery. Autologous-conditioned plasma, LpPRP, was injected into the knees of 163 patien…
Banach-Kopeć, A., et al. (2024). "Marine polymers in tissue bioprinting: Current achievements and challenges." Reviews on Advanced Materials Science 63(1).
	Bioprinting has a critical role in tissue engineering, allowing the creation of sophisticated cellular scaffolds with high resolution, shape fidelity, and cell viability. Achieving these parameters remains a challenge, necessitating bioinks that are biocompatible, printable, and biodegradable. This review highlights the potential of marine-derived polymers and crosslinking techniques including ma…
Bandhu, D., et al. (2021). "Experimental investigation and optimization of RMDTM welding parameters for ASTM A387 grade 11 steel." Materials and Manufacturing Processes 36(13): 1524-1534.
	RMD™ welding has been developed for a variety of steels to regulate the rate of metal transfer effectively during the short-circuiting mode of the GMAW process. To achieve the desired weld quality, distinct process variables must be tuned precisely, which leads to an encouraging field of research known as parametric optimization. In this context, the gas flow rate (GFR), current (A), and voltage …
Bandyopadhyay, A., et al. (2024). "Current advances in engineering meniscal tissues: Insights into 3D printing, injectable hydrogels and physical stimulation based strategies." Biofabrication 16(2).
	The knee meniscus is the cushioning fibro-cartilage tissue present in between the femoral condyles and tibial plateau of the knee joint. It is largely avascular in nature and suffers from a wide range of tears and injuries caused by accidents, trauma, active lifestyle of the populace and old age of individuals. Healing of the meniscus is especially difficult due to its avascularity and hence requ…
Banerjee, S., et al. (2023). "Methods for studying mammalian aquaporin biology." Biology Methods and Protocols 8(1).
	Aquaporins (AQPs), transmembrane water-conducting channels, have earned a great deal of scrutiny for their critical physiological roles in healthy and disease cell states, especially in the biomedical field. Numerous methods have been implemented to elucidate the involvement of AQP-mediated water transport and downstream signaling activation in eliciting whole cell, tissue, and organ functional r…
Bangash, M. Y. H., et al. (2007). Trauma - An engineering analysis: With medical case studies investigation.
	The purpose of this book is to bring together experts from the medical and engineering fields in which trauma acts as a fulcrum in understanding the engineering approach to medical cases. The emphasis of this book is on the retrospective study of medical scenarios as seen from the engineering perspective. An in-depth study is required to ensure the accuracy of both medical and engineering data. W…
Banh, L., et al. (2022). "Advances in organ-on-a-chip systems for modelling joint tissue and osteoarthritic diseases." Osteoarthritis and Cartilage 30(8): 1050-1061.
	Joint-on-a-chip (JOC) models are powerful tools that aid in osteoarthritis (OA) research. These microfluidic devices apply emerging organ-on-a-chip technology to recapitulate a multifaceted joint tissue microenvironment. JOCs address the need for advanced, dynamic in vitro models that can mimic the in vivo tissue environment through joint-relevant biomechanical or fluidic integration, an aspect t…
Banjar, M., et al. (2022). "An Invited Review for the Special 20th Anniversary Issue of MRMS Review of Quantitative Knee Articular Cartilage MR Imaging." Magnetic Resonance in Medical Sciences 21(1): 29-40.
	Osteoarthritis (OA) is one of the most prevalent disorders in today’s society, resulting in significant socioeconomic costs and morbidity. MRI is widely used as a non-invasive imaging tool for OA of the knee. However, conventional knee MRI has limitations to detect subtle early cartilage degeneration before morphological changes are visually apparent. Novel MRI pulse sequences for cartilage asses…
Bao, X. L., et al. (2022). "Orbital and eyelid diseases: The next breakthrough in artificial intelligence?" Frontiers in Cell and Developmental Biology 10.
	Orbital and eyelid disorders affect normal visual functions and facial appearance, and precise oculoplastic and reconstructive surgeries are crucial. Artificial intelligence (AI) network models exhibit a remarkable ability to analyze large sets of medical images to locate lesions. Currently, AI-based technology can automatically diagnose and grade orbital and eyelid diseases, such as thyroid-asso…
Bao, Y., et al. (2022). "Challenges and Opportunities in 3D Printing of Biodegradable Medical Devices by Emerging Photopolymerization Techniques." Advanced Functional Materials 32(15).
	Since the first report of 3D printed biodegradable structures by stereolithography, vat photopolymerization has shown great potential in the fabrication of medical implants and devices. Despite its superior printing quality and manufacturing speed, the development of biodegradable devices by this technique remains challenging. This results from the conflicting viscosity requirements for the print…
Baohong, W., et al. (2022). "T2 mapping and readout segmentation of long variable echo-train diffusion-weighted imaging for the differentiation of parotid gland tumors." European Journal of Radiology 151.
	Objective: To investigate the diagnostic value of radial turbo-spin-echo (TSE) T2 mapping and readout segmentation of long variable echo-train diffusion-weighted imaging (RESOLVE DWI) for the differentiation of parotid gland tumors. Materials and methods: One hundred and fifty-four patients with histopathologically confirmed parotid gland tumors were retrospectively recruited from June 2018 to Ma…
Barbieri, M., et al. (2023). "B1 Field inhomogeneity correction for qDESS T2 mapping: application to rapid bilateral knee imaging." Magnetic Resonance Materials in Physics, Biology and Medicine 36(5): 711-724.
	Purpose: T2 mapping is a powerful tool for studying osteoarthritis (OA) changes and bilateral imaging may be useful in investigating the role of between-knee asymmetry in OA onset and progression. The quantitative double-echo in steady-state (qDESS) can provide fast simultaneous bilateral knee T2 and high-resolution morphometry for cartilage and meniscus. The qDESS uses an analytical signal model…
Barendregt, A. M., et al. (2019). "Emerging quantitative MR imaging biomarkers in inflammatory arthritides." European Journal of Radiology 121.
	Purpose: To review quantitative magnetic resonance imaging (qMRI) methods for imaging inflammation in connective tissues and the skeleton in inflammatory arthritis. This review is designed for a broad audience including radiologists, imaging technologists, rheumatologists and other healthcare professionals. Methods: We discuss the use of qMRI for imaging skeletal inflammation from both technical …
Barkaoui, A., et al. (2021). "Review on the use of medical imaging in orthopedic biomechanics: finite element studies." Computer Methods in Biomechanics and Biomedical Engineering: Imaging and Visualization 9(5): 535-554.
	Several medical imaging techniques are used in the orthopedic biomechanics field. These techniques provide the exact geometry, material properties, and the main parameters needed for bone tissue analysis. The most used imaging methods are Dual Energy X-ray Absorptiometry (DEXA), Computed Tomography (CT), Magnetic Resonance Imaging (MRI), and Ultrasound (US). The accuracy of determined bone geomet…
Barreto, J. P., et al. (2011). ArthroNav: Computer assisted navigation system for orthopedic surgery using endoscopic images. 1st Portuguese Meeting in Biomedical Engineering, ENBENG 2011.
	In the future, medicine will increasingly rely in Computer Aided Surgery and Diagnosis, hence techniques to extract information from endoscopic images of human-body cavities will be crucial. The ArthroNav project main goal is to process the endoscopic video in order to improve practioner's perception and navigation skill inside the knee joint. Some navigation systems for CAS (Computer Aided Surge…
Bartell, L. R., et al. (2020). "Mitoprotective therapy prevents rapid, strain-dependent mitochondrial dysfunction after articular cartilage injury." Journal of Orthopaedic Research 38(6): 1257-1267.
	Posttraumatic osteoarthritis (PTOA) involves the mechanical and biological deterioration of articular cartilage that occurs following joint injury. PTOA is a growing problem in health care due to the lack of effective therapies combined with an aging population with high activity levels. Recently, acute mitochondrial dysfunction and altered cellular respiration have been associated with cartilage…
Bartnik, K., et al. (2024). "Advancements in optical fiber sensors for in vivo applications – A review of sensors tested on living organisms." Measurement: Journal of the International Measurement Confederation 224.
	The biomedical industry is experiencing an increased demand for miniaturized sensors, driven by advancements in surgery techniques and research. These sensors are crucial in disease treatment, drug discovery, and biomedical research, and there is a growing interest in monitoring various physical and biochemical parameters in vivo. Optical fiber sensors (OFSs) offer unique advantages over conventi…
Bartrina-Rapesta, J., et al. (2011). "JPEG2000 ROI coding through component priority for digital mammography." Computer Vision and Image Understanding 115(1): 59-68.
	Region Of Interest (ROI) coding is a prominent feature of some image coding systems aimed to prioritize specific areas of the image through the construction of a codestream that, decoded at increasing bit-rates, recovers the ROI first and with higher quality than the rest of the image. JPEG2000 is a wavelet-based coding system that is supported in the Digital Imaging and Communications in Medicin…
Bartrina-Rapesta, J., et al. (2009). JPEG2000 ROI coding method with perfect fine-grain accuracy and lossless recovery. Conference Record - Asilomar Conference on Signals, Systems and Computers.
	Medical images have high spatial and high bitdepth resolution (12 bits per sample or more). These high resolutions allow computer-aided diagnosis, which are exploited by radiologists to identify relevant medical areas, known as Regions of Interest (ROI). In image compression, ROI coding allows to recover the ROI earlier than the rest of the image. In JPEG2000, ROI coding may be provided through t…
Bashir, S., et al. (2022). Nanochemistry: Development of nanomaterials. Nanochemistry: From Theory to Application for In-Depth Understanding of Nanomaterials: 33-130.
Battersby, H. S., et al. (2024). "The Influence of Knee Position on Ultrasound Imaging of Femoral Cartilage in Individuals with Anterior Cruciate Ligament Reconstruction." Cartilage 15(2): 84-93.
	Background: Articular cartilage is important for knee function and can be imaged using ultrasound. The purpose was to compare femoral cartilage thickness and echo intensity (EI) measured at 90° and 140° of knee flexion and between limbs in a cohort with unilateral anterior cruciate ligament reconstruction (ACLR). We also examined associations between gait biomechanics and cartilage outcomes. Meth…
Baumann, J. R., et al. (2022). "An Injectable Containing Morphine, Ropivacaine, Epinephrine, and Ketorolac Is Not Cytotoxic to Articular Cartilage Explants From Degenerative Knees." Arthroscopy - Journal of Arthroscopic and Related Surgery 38(6): 1980-1995.
	Purpose: The purpose of this study was to determine the effects of a multidrug injectate containing morphine, ropivacaine, epinephrine, and ketorolac, commonly referred to as the “Orthococktail,” on cartilage tissue viability and metabolic responses using an established in vitro model. Methods: With institutional review board approval and informed patient consent, tissues normally discarded after…
Bayerl, D., et al. (2024). "Influence of a Concomitant Medial Meniscus Injury on Knee Joint Function and Osteoarthritis Presence after Anterior Cruciate Ligament Reconstruction." Journal of Clinical Medicine 13(8).
	(1) Background: The aim of this study was to investigate how a medial meniscus injury accompanying an anterior cruciate ligament rupture affects the clinical outcome 10 years after ACL reconstruction. (2) Methods: A total of 37 patients who received anterior cruciate ligament reconstruction (ACLR) were included in this retrospective study. Two groups were analyzed at a single follow-up of 10 year…
Bayramoglu, N., et al. (2021). "Automated detection of patellofemoral osteoarthritis from knee lateral view radiographs using deep learning: data from the Multicenter Osteoarthritis Study (MOST)." Osteoarthritis and Cartilage 29(10): 1432-1447.
	Objective: To assess the ability of imaging-based deep learning to detect radiographic patellofemoral osteoarthritis (PFOA) from knee lateral view radiographs. Design: Knee lateral view radiographs were extracted from The Multicenter Osteoarthritis Study (MOST) public use datasets (n = 18,436 knees). Patellar region-of-interest (ROI) was first automatically detected, and subsequently, end-to-end …
Bayramoglu, N., et al. (2022). "Machine learning based texture analysis of patella from X-rays for detecting patellofemoral osteoarthritis." International Journal of Medical Informatics 157.
	Objective: To assess the ability of texture features for detecting radiographic patellofemoral osteoarthritis (PFOA) from knee lateral view radiographs. Design: We used lateral view knee radiographs from The Multicenter Osteoarthritis Study (MOST) public use datasets (n = 5507 knees). Patellar region-of-interest (ROI) was automatically detected using landmark detection tool (BoneFinder), and subs…
Bazin, D., et al. (2021). "Scanning electron microscopy-a powerful imaging technique for the clinician." Comptes Rendus Chimie 24(S2): 1-24.
	Since its first use several decades ago, scanning electron microscopy has been used in numerous investigations dedicated to biological systems. This contribution focuses on observations on pathological calcifications in order to review several major applications of primary importance to the clinician. Among these, we highlight such observations as medical diagnostic tools in pathologies arising f…
Beckera, B. and M. A. Cooper (2011). "A survey of the 2006-2009 quartz crystal microbalance biosensor literature." Journal of Molecular Recognition 24(5): 754-787.
	Since the publication of the original review of piezoelectric acoustic sensors in this series there has been a consistent, gradual expansion in the number of published papers using 'quartz crystal microbalances' (QCM). Between 2001 and 2009, the number of QCM publications per annum has increased from 49 to 273, with a two-fold increase in papers perannum between 2004 and 2008. Within the field, c…
Beckmann, J., et al. (2022). "Cutting-Edge Approaches in Arthroplasty: Before, during and after Surgery." Journal of Personalized Medicine 12(10).
Befrui, N., et al. (2018). "Vibroarthrography for early detection of knee osteoarthritis using normalized frequency features." Medical and Biological Engineering and Computing 56(8): 1499-1514.
	Vibroarthrography is a radiation-free and inexpensive method of assessing the condition of knee cartilage damage during extension-flexion movements. Acoustic sensors were placed on the patella and medial tibial plateau (two accelerometers) as well as on the lateral tibial plateau (a piezoelectric disk) to measure the structure-borne noise in 59 asymptomatic knees and 40 knees with osteoarthritis.…
Beins, B. C. (2018). RESEARCH METHODS: A Tool for Life, Fourth Edition.
	Research Methods is an introduction to the importance of scientific research in everyday life and uses familiar examples to keep students engaged. The text analyzes controversies in psychology to stimulate student interest while explaining crucial methodological concepts. It presents ethical issues related to research, as well as social and cultural factors that might affect it, and provides a co…
Beins, B. C. and M. A. McCarthy (2018). Research Methods and Statistics in Psychology, Second edition.
	Research Methods and Statistics in Psychology provides a seamless introduction to statistics and research in psychology, identifying various research areas and analyzing how one can approach them statistically. The text provides a solid empirical foundation for undergraduate Psychology majors, and it prepares the reader to think critically and evaluate psychological research and claims they might…
Bejer-Oleńska, E. and J. Wojtkiewicz (2018). "Application of MRI for diagnosis of selected diseases and disorders in patients admitted to the teaching hospital in Olsztyn." Polish Annals of Medicine 25(1): 33-40.
	Introduction: Early and accurate identification of diseases and disorders is critical for patients and medical staff. Magnetic resonance imaging (MRI) offers a wide range of diagnostic applications to fulfill these expectations. Aim: This study aimed to determine the incidence of selected diagnoses and evaluate the population of patients examined with an MRI during the years 2011-2015 at the Univ…
Benitez-Duif, P. A., et al. (2022). "Ultrastrong Poly(2-Oxazoline)/Poly(Acrylic Acid) Double-Network Hydrogels with Cartilage-Like Mechanical Properties." Advanced Functional Materials 32(44).
	The exceptional stiffness and toughness of double-network hydrogels (DNHs) offer the possibility to mimic even complex biomaterials, such as cartilage. The latter has a limited regenerative capacity and thus needs to be substituted with an artificial material. DNHs composed of cross-linked poly(2-oxazoline)s (POx) and poly(acrylic acid) (PAA) are synthesized by free radical polymerization in a tw…
Bergamo, G., et al. (2023). Individualized Learning-Based Ground Reaction Force Estimation in People Post-Stroke Using Pressure Insoles. IEEE International Conference on Rehabilitation Robotics.
	Stroke is a leading cause of gait disability that leads to a loss of independence and overall quality of life. The field of clinical biomechanics aims to study how best to provide rehabilitation given an individual's impairments. However, there remains a disconnect between assessment tools used in biomechanical analysis and in clinics. In particular, 3-dimensional ground reaction forces (3D GRFs)…
Berhane, H., et al. (2020). "Fully automated 3D aortic segmentation of 4D flow MRI for hemodynamic analysis using deep learning." Magnetic Resonance in Medicine 84(4): 2204-2218.
	Purpose: To generate fully automated and fast 4D-flow MRI-based 3D segmentations of the aorta using deep learning for reproducible quantification of aortic flow, peak velocity, and dimensions. Methods: A total of 1018 subjects with aortic 4D-flow MRI (528 with bicuspid aortic valve, 376 with tricuspid aortic valve and aortic dilation, 114 healthy controls) comprised the data set. A convolutional …
Berni, M., et al. (2023). "Relations between Structure/Composition and Mechanics in Osteoarthritic Regenerated Articular Tissue: A Machine Learning Approach." International Journal of Molecular Sciences 24(17).
	In the context of a large animal model of early osteoarthritis (OA) treated by orthobiologics, the purpose of this study was to reveal relations between articular tissues structure/composition and cartilage viscoelasticity. Twenty-four sheep, with induced knee OA, were treated by mesenchymal stem cells in various preparations—adipose-derived mesenchymal stem cells (ADSCs), stromal vascular fracti…
Bernotiene, E., et al. (2020). "Emerging Technologies and Platforms for the Immunodetection of Multiple Biochemical Markers in Osteoarthritis Research and Therapy." Frontiers in Medicine 7.
	Biomarkers, especially biochemical markers, are important in osteoarthritis (OA) research, clinical trials, and drug development and have potential for more extensive use in therapeutic monitoring. However, they have not yet had any significant impact on disease diagnosis and follow-up in a clinical context. Nevertheless, the development of immunoassays for the detection and measurement of bioche…
Berrimi, M., et al. (2024). "A semi-supervised multiview-MRI network for the detection of Knee Osteoarthritis." Computerized Medical Imaging and Graphics 114.
	Knee OsteoArthritis (OA) is a prevalent chronic condition, affecting a significant proportion of the global population. Detecting knee OA is crucial as the degeneration of the knee joint is irreversible. In this paper, we introduce a semi-supervised multi-view framework and a 3D CNN model for detecting knee OA using 3D Magnetic Resonance Imaging (MRI) scans. We introduce a semi-supervised learnin…
Berrimi, M., et al. (2023). A 3D Deep Learning Approach for Meniscus Tear Severity at the Region-level. 2023 12th International Conference on Image Processing Theory, Tools and Applications, IPTA 2023.
	Meniscus tears are a common knee joint injury and a significant risk factor for the development of knee OsteoArthritis (OA). Accurate detection of meniscus tears and classification of their severity is crucial for early intervention and treatment planning. In this study, we propose to use 3D deep learning models for the detection and classification of the severity of meniscus tears in both the la…
Berry, D. B., et al. (2021). "Medical imaging of tissue engineering and regenerative medicine constructs." Biomaterials Science 9(2): 301-314.
	Advancement of tissue engineering and regenerative medicine (TERM) strategies to replicate tissue structure and function has led to the need for noninvasive assessment of key outcome measures of a construct's state, biocompatibility, and function. Histology based approaches are traditionally used in pre-clinical animal experiments, but are not always feasible or practical if a TERM construct is g…
Berson, L. and A. J. Tria Jr (1996). "Examination of the knee." Current Opinion in Orthopaedics 7(1): 45-52.
	Examination of the knee includes biomechanical evaluation, the use of imaging devices, as well as physical examination. Several recent articles discuss the use of mechanical devices for objective measurement of knee ligament laxity. Unfortunately, the devices do not permit reproducible findings but they are still worthy of further evaluation. Gait laboratory testing is becoming common and may be …
Bertelsen, Á., et al. (2024). "Proof-of-concept of a robotic-driven photogrammetric scanner for intra-operative knee cartilage repair." Healthcare Technology Letters 11(2-3): 59-66.
	This work presents a proof-of-concept of a robotic-driven intra-operative scanner designed for knee cartilage lesion repair, part of a system for direct in vivo bioprinting. The proposed system is based on a photogrammetric pipeline, which reconstructs the cartilage and lesion surfaces from sets of photographs acquired by a robotic-handled endoscope, and produces 3D grafts for further printing pa…
Berto, A., et al. (2024). "Automated analysis of fundus images for the diagnosis of retinal diseases: a review." Research on Biomedical Engineering 40(1): 225-251.
	Purpose: Colour fundus images are widely used in diagnosis treatment decision of several retinal diseases such as diabetic retinopathy (DR), glaucoma and age-related macular degeneration (AMD). These very common conditions must be detected early and monitored to prevent progression and avoid permanent damage. Fundus images revealed to be useful also for the diagnosis of cataracts. In recent years…
Bertozzi, L., et al. (2008). Biomechanical modeling from in-vivo data. Lecture Notes in Computer Science (including subseries Lecture Notes in Artificial Intelligence and Lecture Notes in Bioinformatics). 4650 LNAI: 133-160.
	Biomechanics assists in understanding the living organ functions both in normal conditions and after alterations. It plays an important role in the development of new prostheses, tools and procedures in the diagnostic, surgical and rehabilitative fields. Although experimental approaches produce direct and reliable measurements of the variables of interest, they are invasive and can alter physiolo…
Bertuccioli, A., et al. (2022). "Segmental Bioimpedance Analysis as a Predictor of Injury and Performance Status in Professional Basketball Players: A New Application Potential?" Life 12(7).
	Bioelectrical impedance vector analysis (BIVA) is a technique used for the assessment of body composition based on the electrical properties of biological tissues and for evaluating variations related to hydration and nutrition status changes. The present study aimed to investigate the possibility of predicting performance status and injuries using segmental BIVA analysis. Data were collected fro…
Bezkorovaina, I. M., et al. (2019). "Qualitative assessment of the tear film in young adults." Oftalmologicheskii Zhurnal(3): 20-25.
	Introduction. Studying the quality of the tear film in young adults, who are the most active users of digital devices, is of extreme interest in clinical practice. Purpose. To study the qualitative characteristics of the tear film of the eye in young adults. Materials and Methods. We examined 486 eyes of 243 people, aged from 18 to 30, on average (23 ± 0.56). The Ocular Surface Disease Index was …
Bhande, S. S. and S. Bhosale (2023). Biosensor: Tools and Techniques for Characterization and Analysis. Nanomaterials for Sustainable Development: Opportunities and Future Perspectives: 25-63.
	Recent advances in developing low-cost and highly efficient biosensors are under intense investigation for developing highly sensitive and specific operations. However, the basic research is still undergoing to refine the sensing strategies and analytical instrumentation and procedures to develop new applications in numerous fields for rapid detection and development of biosensors. As a material …
Bhanvase, B. and D. Barai (2021). Nanofluids for Heat and Mass Transfer: Fundamentals, Sustainable Manufacturing and Applications.
	Nanofluids for Heat and Mass Transfer: Fundamentals, Sustainable Manufacturing and Applications presents the latest on the performance of nanofluids in heat transfer systems. Dr. Bharat Bhanvase investigates characterization techniques and the various properties of nanofluids to analyze their efficiency and abilities in a variety of settings. The book moves through a presentation of the fundament…
Bhardwaj, D., et al. (2024). "Designing advanced hydrogel inks with direct ink writing based 3D printability for engineered biostructures." European Polymer Journal 205.
	The advent of 3D printing technology in the 1980s enabled the fabrication of patient-specific products with precise shape, size, and complexity. A variety of 3D printing techniques, such as direct ink writing by extrusion, particle fusion printing, light-induced printing, volumetric bioprinting, and inkjet printing, have been explored recently for the purpose of developing desired 3D printed obje…
Bhardwaj, N., et al. (2024). "Bioprinted in vitro tissue models: an emerging platform for developing therapeutic interventions and disease modelling." Progress in Biomedical Engineering 6(1).
	In the past decade, the use of three-dimensional (3D) bioprinting technology for the development of in vitro tissue models has attracted a great deal of attention. This is due to its remarkable precision in constructing different functional tissues and organs, enabling studies of their biology. In addition, this high-throughput technology has been extended to therapeutics, as it provides an alter…
Bhat, A., et al. (2023). "Review of the Evolution of Magnetorheological Fluid-Based Rehabilitative Devices: From the Perspective of Modeling, Sensors and Control Strategies." IEEE Access 11: 88759-88777.
	Over the past decade, rehabilitative devices have undergone significant advancements. Orthoses, which are assistive limb devices, have transitioned from passive supportive devices to active or semiactive devices with adjustable damping. Similarly, prosthetic limb-replacement devices for amputees have shifted towards the integration of semiactive dampers instead of passive or bulky dampers. The im…
Bhat, V., et al. (2023). "Computational Approaches for Organic Semiconductors: From Chemical and Physical Understanding to Predicting New Materials." Chemical Reviews 123(12): 7498-7547.
	While a complete understanding of organic semiconductor (OSC) design principles remains elusive, computational methods─ranging from techniques based in classical and quantum mechanics to more recent data-enabled models─can complement experimental observations and provide deep physicochemical insights into OSC structure-processing-property relationships, offering new capabilities for in silico OSC…
Bhattacharjee, R., et al. (2024). "Effects of T1p Characteristics of Load-Bearing Hip Cartilage on Bilateral Knee Patellar Cartilage Subregions: Subjects With None to Moderate Radiographic Hip Osteoarthritis." Journal of Magnetic Resonance Imaging 60(1): 186-202.
	Background: The polyarticular nature of Osteoarthritis (OA) tends to manifest in multi-joints. Associations between cartilage health in connected joints can help identify early degeneration and offer the potential for biomechanical intervention. Such associations between hip and knee cartilages remain understudied. Purpose: To investigate T1p associations between hip-femoral and acetabular-cartil…
Bi, A. S., et al. (2024). "Editorial Commentary: Artificial Intelligence Models Show Impressive Results for Musculoskeletal Pathology Detection." Arthroscopy - Journal of Arthroscopic and Related Surgery 40(2): 579-580.
	An important domain of artificial intelligence is deep learning, which comprises computed vision tasks used for recognizing complex patterns in orthopaedic imaging, thus automating the identification of pathology. Purported benefits include an expedited clinical workflow; improved performance and consistency in diagnostic tasks; decreased time allocation burden; augmentation of diagnostic perform…
Biant, L. C., et al. (2021). "The First Report of the International Cartilage Regeneration and Joint Preservation Society’s Global Registry." Cartilage 13(1): 74S-81S.
	Objective: The International Cartilage Regeneration and Joint Preservation Society’s (ICRS’s) global registry, aims to be the best source of information for patients and an unbiased resource of evidence-based medicine for scientists and clinicians working to help those unfortunate enough to suffer the pain and disability associated with articular cartilage lesions. This article constitutes the sc…
Biasiotta, A., et al. (2016). "Ion channels expression and function are strongly modified in solid tumors and vascular malformations." Journal of Translational Medicine 14(1).
	Background: Several cellular functions relate to ion-channels activity. Physiologically relevant chains of events leading to angiogenesis, cell cycle and different forms of cell death, require transmembrane voltage control. We hypothesized that the unordered angiogenesis occurring in solid cancers and vascular malformations might associate, at least in part, to ion-transport alteration. Methods: …
Bibb, R., et al. (2015). Medical Modelling: The Application of Advanced Design and Rapid Prototyping Techniques in Medicine: Second Edition.
	Medical modelling and the principles of medical imaging, Computer Aided Design (CAD) and Rapid Prototyping (also known as Additive Manufacturing and 3D Printing) are important techniques relating to various disciplines - from biomaterials engineering to surgery. Building on the success of the first edition, Medical Modelling: The application of Advanced Design and Rapid Prototyping techniques in …
Bielajew, B. J., et al. (2020). "Collagen: quantification, biomechanics and role of minor subtypes in cartilage." Nature Reviews Materials 5(10): 730-747.
	Collagen is a ubiquitous biomaterial in vertebrate animals. Although each of its 28 subtypes contributes to the functions of many different tissues in the body, most studies on collagen or collagenous tissues have focused on only one or two subtypes. With recent developments in analytical chemistry, especially mass spectrometry, substantial advances have been made towards quantifying the differen…
Bielecki-Kowalski, B. and M. Kozakiewicz (2021). "Clinico-anatomical classification of the processus condylaris mandibulae for traumatological purposes." Annals of Anatomy 234.
	Mandible condyle fracture has been reported to constitute 9–45 % (Asprino and Consani, 2006), 14.1 % (Bataineh, 1998), 25–50 % (Silvennoinen, Iizuka, 1992), 32 % (Chrcanovic et al., 2004), and 38 % (Brasileiro and Passeri, 2006) of all mandible fractures (Kozakiewicz and Swiniarski, 2013). Small bone segments, limited available space for application of the fixation material and limited visibility…
Bien, N., et al. (2018). "Deep-learning-assisted diagnosis for knee magnetic resonance imaging: Development and retrospective validation of MRNet." PLoS Medicine 15(11): 1-19.
	Background: Magnetic resonance imaging (MRI) of the knee is the preferred method for diagnosing knee injuries. However, interpretation of knee MRI is time-intensive and subject to diagnostic error and variability. An automated system for interpreting knee MRI could prioritize high-risk patients and assist clinicians in making diagnoses. Deep learning methods, in being able to automatically learn …
Bien, N., et al. (2018). "Deep-learning-assisted diagnosis for knee magnetic resonance imaging: Development and retrospective validation of MRNet." PLoS Med 15(11): e1002699.
	BACKGROUND: Magnetic resonance imaging (MRI) of the knee is the preferred method for diagnosing knee injuries. However, interpretation of knee MRI is time-intensive and subject to diagnostic error and variability. An automated system for interpreting knee MRI could prioritize high-risk patients and assist clinicians in making diagnoses. Deep learning methods, in being able to automatically learn …
Bien, N., et al. (2018). "Deep-learning-assisted diagnosis for knee magnetic resonance imaging: Development and retrospective validation of MRNet." PLoS Medicine 15(11).
	Background: Magnetic resonance imaging (MRI) of the knee is the preferred method for diagnosing knee injuries. However, interpretation of knee MRI is time-intensive and subject to diagnostic error and variability. An automated system for interpreting knee MRI could prioritize high-risk patients and assist clinicians in making diagnoses. Deep learning methods, in being able to automatically learn …
Bien, N., et al. (2018). "Deep-learning-assisted diagnosis for knee magnetic resonance imaging: Development and retrospective validation of MRNet." PLoS Medicine 15(11).
Bigoni, M., et al. (2019). "Clinical applications of bioactive glass S53P4 in bone infections: A systematic review." European Review for Medical and Pharmacological Sciences 23(2): 240-251.
	OBJECTIVE: Treatment of osteomyelitis, in of itself, is challenging but is further complicated by attendant bone infections. The management of bone infection, and bone rebuilding may be assisted by the use of bioactive glasses (BAGs) which have antimicrobial and osteo-stimulative proprieties. However, this clinical application and potential complications associated with BAGs (e.g., BAG S53P4), ar…
Bilkhu, P., et al. (2021). "Provocation of the ocular surface to investigate the evaporative pathophysiology of dry eye disease." Contact Lens and Anterior Eye 44(1): 24-29.
	Purpose: To investigate whether standard clinical measures of tear film stability, meniscus height and symptomology reflect changes in evaporation rate induced by ocular surface provocations. Methods: Forty participants (23.8 ± 4.5 years, 53 % female) with healthy to mild dry eyes underwent two tear film provocations in random sequence on separate occasions: playing a tablet computer high concent…
Billig, J. I., et al. (2020). "The Increasing Financial Burden of Outpatient Elective Surgery for the Privately Insured." Annals of Surgery 272(3): 530-536.
Binversie, E. E., et al. (2022). "Canine ACL rupture: a spontaneous large animal model of human ACL rupture." BMC Musculoskeletal Disorders 23(1).
	Background: Anterior cruciate ligament (ACL) rupture in humans is a common condition associated with knee pain, joint instability, and secondary osteoarthritis (OA). Surgical treatment with an intraarticular graft provides reasonable outcomes at mid and long-term follow-up. Non-modifiable and modifiable factors influence risk of ACL rupture. The etiology, mechanobiology, causal biomechanics, and …
Binvignat, M., et al. (2022). "Use of machine learning in osteoarthritis research: A systematic literature review." RMD Open 8(1).
	Objective The aim of this systematic literature review was to provide a comprehensive and exhaustive overview of the use of machine learning (ML) in the clinical care of osteoarthritis (OA). Methods A systematic literature review was performed in July 2021 using MEDLINE PubMed with key words and MeSH terms. For each selected article, the number of patients, ML algorithms used, type of data analys…
Biz, C. and N. L. Bragazzi (2022). Big data in orthopedics. Big Data Analytics for Healthcare: Datasets, Techniques, Life Cycles, Management, and Applications: 291-300.
	Orthopedic disorders contribute to a significant portion of the global burden of disease. Orthopedics can benefit from big data, which is generated and released by different sources and channels, like epidemiological surveys, national registries, electronic clinical records, etc. Big data is increasingly having a more and more relevant role, being highly ubiquitous and pervasive in contemporary s…
Bjornsen, E., et al. (2024). "Sustained Limb-Level Loading: A Ground Reaction Force Phenotype Common to Individuals at High Risk for and Those With Knee Osteoarthritis." Arthritis and Rheumatology 76(4): 566-576.
	Objective: The objective of this study was to compare the vertical (vGRF), anterior-posterior (apGRF), and medial-lateral (mlGRF) ground reaction force (GRF) profiles throughout the stance phase of gait (1) between individuals 6 to 12 months post–anterior cruciate ligament reconstruction (ACLR) and uninjured matched controls and (2) between ACLR and individuals with differing radiographic severit…
Blanc-Durand, P., et al. (2020). "Abdominal musculature segmentation and surface prediction from CT using deep learning for sarcopenia assessment." Diagnostic and Interventional Imaging 101(12): 789-794.
	Purpose: The purpose of this study was to build and train a deep convolutional neural networks (CNN) algorithm to segment muscular body mass (MBM) to predict muscular surface from a two-dimensional axial computed tomography (CT) slice through L3 vertebra. Materials and methods: An ensemble of 15 deep learning models with a two-dimensional U-net architecture with a 4-level depth and 18 initial fil…
Blemker, S. S., et al. (2007). "Image-based musculoskeletal modeling: Applications, advances, and future opportunities." Journal of Magnetic Resonance Imaging 25(2): 441-451.
	Computer models of the musculoskeletal system are broadly used to study the mechanisms of musculoskeletal disorders and to simulate surgical treatments. Musculoskeletal models have historically been created based on data derived in anatomical and biomechanical studies of cadaveric specimens. MRI offers an abundance of novel methods for acquisition of data from living subjects and is revolutionizi…
Bloch, I. (2022). Hybrid Artificial Intelligence for Knowledge Representation and Model-Based Medical Image Understanding - Towards Explainability. Lecture Notes in Computer Science (including subseries Lecture Notes in Artificial Intelligence and Lecture Notes in Bioinformatics). 13493 LNCS: 17-25.
	In this paper, we advocate that combining several frameworks in artificial intelligence, adopting a hybrid point of view for both knowledge data representation and reasoning, offers opportunities towards explainability. This idea is illustrated on the example of image understanding, in particular in medical imaging, formulated as a spatial reasoning problem. © 2022, Springer Nature Switzerland AG.
Bloch, I. (2023). Subsymbolic, hybrid and explainable AI: What can it change in medical imaging? Beyond Quantity: Research with Subsymbolic AI: 179-196.
Bloch, I. (2023). Fuzzy Sets: A Key Towards Hybrid Explainable Artificial Intelligence for Image Understanding. Lecture Notes in Computer Science (including subseries Lecture Notes in Artificial Intelligence and Lecture Notes in Bioinformatics).
	In this paper, we propose a basis for discussing the role of fuzzy sets theory in the context of explainable artificial intelligence. We advocate that combining several frameworks in artificial intelligence, including fuzzy sets theory, adopting a hybrid point of view both for knowledge and data representation and for reasoning, offers opportunities towards explainability. This idea is instantiat…
Bloch, I., et al. (2021). On Some Associations Between Mathematical Morphology and Artificial Intelligence. Lecture Notes in Computer Science (including subseries Lecture Notes in Artificial Intelligence and Lecture Notes in Bioinformatics). 12708 LNCS: 457-469.
	This paper aims at providing an overview of the use of mathematical morphology, in its algebraic setting, in several fields of artificial intelligence (AI). Three domains of AI will be covered. In the first domain, mathematical morphology operators will be expressed in some logics (propositional, modal, description logics) to answer typical questions in knowledge representation and reasoning, suc…
Blum, A., et al. (2020). "3D reconstructions, 4D imaging and postprocessing with CT in musculoskeletal disorders: Past, present and future." Diagnostic and Interventional Imaging 101(11): 693-705.
	Three-dimensional (3D) imaging and post processing are common tasks used daily in many disciplines. The purpose of this article is to review the new postprocessing tools available. Although 3D imaging can be applied to all anatomical regions and used with all imaging techniques, its most varied and relevant applications are found with computed tomography (CT) data in musculoskeletal imaging. Thes…
Bodnar, R. J. (2018). "Endogenous Opiates and Behavior: 2016." Peptides 101: 167-212.
	This paper is the thirty-ninth consecutive installment of the annual review of research concerning the endogenous opioid system. It summarizes papers published during 2016 that studied the behavioral effects of molecular, pharmacological and genetic manipulation of opioid peptides, opioid receptors, opioid agonists and opioid antagonists. The particular topics that continue to be covered include …
Bodnar, R. J. (2022). "Endogenous opiates and behavior: 2020." Peptides 151.
	This paper is the forty-third consecutive installment of the annual anthological review of research concerning the endogenous opioid system, summarizing articles published during 2020 that studied the behavioral effects of molecular, pharmacological and genetic manipulation of opioid peptides and receptors as well as effects of opioid/opiate agonists and antagonists. The review is subdivided into…
Boehm, F. J. (2016). Nanomedicine in Regenerative Biosystems, Human Augmentation, and Longevity. Nanomedical Device and Systems Design: Challenges, Possibilities, Visions: 653-741.
Boesen, M., et al. (2018). "MR Imaging of Joint Infection and Inflammation with Emphasis on Dynamic Contrast-Enhanced MR Imaging." PET Clinics 13(4): 523-550.
	Contrast-enhanced MR imaging (CE-MR imaging) is recommended for diagnosis and monitoring of infectious and most inflammatory joint diseases. CE-MR imaging clearly differentiates soft and bony tissue from fluid collections and infectious debris. To improve imaging information, a dynamic CE-MR imaging sequence (DCE-MR imaging) sequence can be applied using fast T1-weighted sequential image acquisit…
Bohlender, S., et al. (2023). "A Survey on Shape-Constraint Deep Learning for Medical Image Segmentation." IEEE Reviews in Biomedical Engineering 16: 225-240.
	Since the advent of U-Net, fully convolutional deep neural networks and its many variants have completely changed the modern landscape of deep-learning based medical image segmentation. However, the over-dependence of these methods on pixel-level classification and regression has been identified early on as a problem. Especially when trained on medical databases with sparse available annotation, …
Bommanna Raja, K., et al. (2008). "A hybrid fuzzy-neural system for computer-aided diagnosis of ultrasound kidney images using prominent features." Journal of Medical Systems 32(1): 65-83.
	The objective of this work is to develop and implement a computer-aided decision support system for an automated diagnosis and classification of ultrasound kidney images. The proposed method distinguishes three kidney categories namely normal, medical renal diseases and cortical cyst. For the each pre-processed ultrasound kidney image, 36 features are extracted. Two types of decision support syst…
Bonaldi, L., et al. (2023). "Deep Learning-Based Medical Images Segmentation of Musculoskeletal Anatomical Structures: A Survey of Bottlenecks and Strategies." Bioengineering 10(2).
	By leveraging the recent development of artificial intelligence algorithms, several medical sectors have benefited from using automatic segmentation tools from bioimaging to segment anatomical structures. Segmentation of the musculoskeletal system is key for studying alterations in anatomical tissue and supporting medical interventions. The clinical use of such tools requires an understanding of …
Bonciog, D. D., et al. (2023). "Automation and Optimization of Rat Heart Decellularization Using a Vibrating Fluid Column." Sensors 23(8).
	This paper presents the validation of a software application to optimize the discoloration process in simulated hearts and to automate and determine the final moment of decellularization in rat hearts using a vibrating fluid column. The implemented algorithm specifically for the automated verification of a simulated heart’s discoloration process was optimized in this study. Initially, we used a l…
Bonecka, J., et al. (2023). "Knee Joint Osteoarthritis in Overweight Cats: The Clinical and Radiographic Findings." Animals 13(15).
	Despite a high prevalence of osteoarthritis (OA) reported in the domesticated cat population, studies on feline knee joint OA are scarcer. Knee joint OA is a painful, age-related, chronic degenerative joint disease that significantly affects cats’ activity and quality of life. In dogs and humans, one may consider overweight as a risk factor for the development and progression of knee joint OA; th…
Boniatis, I., et al. (2008). A computer-based system for the discrimination between normal and degenerated menisci from magnetic resonance images. IST 2008 - IEEE Workshop on Imaging Systems and Techniques Proceedings.
	Meniscal Myxoid Degeneration (MMD) represents a type of degenerative lesion, characterized by histological alterations of the meniscus. In the context of Magnetic Resonance (MR) imaging evaluation of MMD, the incidence of the condition is indicated by the presence of high intensity signal within the meniscus, while normal menisci are depicted as of homogeneously low intensity. In the present stud…
Bonnette, S., et al. (2020). "Electrocortical dynamics differentiate athletes exhibiting low- and high- ACL injury risk biomechanics." Psychophysiology 57(4).
	Anterior cruciate ligament (ACL) injuries are physically and emotionally debilitating for athletes,while motor and biomechanical deficits that contribute to ACL injury have been identified, limited knowledge about the relationship between the central nervous system (CNS) and biomechanical patterns of motion has impeded approaches to optimize ACL injury risk reduction strategies. In the current st…
Bonnevie, E. D., et al. (2024). "Modulating mechanobiology as a therapeutic target for synovial fibrosis to restore joint lubrication." Osteoarthritis and Cartilage 32(1): 41-51.
	Objectives: Fibroses are disorders linked to persistence of myofibroblasts due to biochemical (e.g., Transforming growth factor-β) and biophysical cues (e.g., a stiff microenvironment). In the context of osteoarthritis, fibrotic changes in the joint-lining synovium have been linked with disease progression. The objective of this study was to probe synovial fibroblast mechanobiology and how essent…
Bonnin, M., et al. (2023). "Artificial Intelligence Radiographic Analysis Tool for Total Knee Arthroplasty." Journal of Arthroplasty 38(7): S199-S207.e192.
	Background: The postoperative follow-up of a patient after total knee arthroplasty (TKA) requires regular evaluation of the condition of the knee through interpretation of X-rays. This rigorous analysis requires expertize, time, and methodical standardization. Our work evaluated the use of an artificial intelligence tool, X-TKA, to assist surgeons in their interpretation. Methods: A series of 12 …
Boro, L. O. and G. Nandi (2021). A Study on Using Deep Learning for Segmentation of Medical Image. Lecture Notes in Electrical Engineering. 765 LNEE: 127-138.
	Segmentation of medical images using deep learning has provided state-of-the-art performances in this area of work. With the availability of large digital datasets and access to powerful GPUs, deep learning has transformed our world. We are now able to make computers mimic and replicate the functions of the human mind simply by providing enough data and computing the problem. Deep learning has a …
Borselli, M., et al. (2024). "Feasibility of Tear Meniscus Height Measurements Obtained with a Smartphone-Attachable Portable Device and Agreement of the Results with Standard Slit Lamp Examination." Diagnostics 14(3).
	Purpose: We aimed to evaluate the feasibility of using a novel device, the Smart Eye Camera (SEC), for assessing tear meniscus height (TMH) after fluorescein staining and the agreement of the results with measurements obtained using standard slit lamp examination. Methods: TMH was assessed using both SEC and conventional slit lamp examination. The images were analyzed using the software ImageJ 1.…
Bortone, I., et al. (2021). "The importance of biomechanical assessment after Return to Play in athletes with ACL-Reconstruction." Gait and Posture 88: 240-246.
	Background: Barriers to successful return to previous level of activity following Anterior Cruciate Ligament Reconstruction (ACLR) are multifactorial and recent research suggests that athletic performance deficits persist after completion of the rehabilitation course in a large percentage of patients. Research question: Do technology-based biomechanical assessments reveal underneath differences i…
Boryslav, S., et al. (2022). Predicting the risk of surgical complications based on multiparametric neural network clustering at revascularization of main arteries of the lower limbs. CEUR Workshop Proceedings.
	To propose a method for predicting the complications of surgical interventions through the use of multiparameter neural network clustering, followed by the development of a scale for stratification of the surgical risk complications. Analysis of examination results of 411 patients with obliterating atherosclerosis of the main arteries of the lower limbs was performed. For a more in-depth analysis…
Botnari, A., et al. (2024). "A Comprehensive Evaluation of Deep Learning Models on Knee MRIs for the Diagnosis and Classification of Meniscal Tears: A Systematic Review and Meta-Analysis." Diagnostics 14(11).
	Objectives: This study delves into the cutting-edge field of deep learning techniques, particularly deep convolutional neural networks (DCNNs), which have demonstrated unprecedented potential in assisting radiologists and orthopedic surgeons in precisely identifying meniscal tears. This research aims to evaluate the effectiveness of deep learning models in recognizing, localizing, describing, and…
Botnari, A., et al. (2024). "A Comprehensive Evaluation of Deep Learning Models on Knee MRIs for the Diagnosis and Classification of Meniscal Tears: A Systematic Review and Meta-Analysis." Diagnostics 14(11).
	Objectives: This study delves into the cutting-edge field of deep learning techniques, particularly deep convolutional neural networks (DCNNs), which have demonstrated unprecedented potential in assisting radiologists and orthopedic surgeons in precisely identifying meniscal tears. This research aims to evaluate the effectiveness of deep learning models in recognizing, localizing, describing, and…
Bouguennec, N., et al. (2022). "Consensus statement on data to be entered in the ACL tear registry: SFA-DataLake." Orthopaedics and Traumatology: Surgery and Research 108(8).
	Introduction: Anterior cruciate ligament (ACL) reconstruction is a frequent procedure, with room for improvement by rehabilitation measures and associated peripheral and meniscal surgeries that are currently under assessment, requiring follow-up. Outside France, there have been ACL registries for 20 years now. The French Arthroscopy Society (SFA) decided to set up an ACL tear registry within its …
Bouguennec, N., et al. (2022). "Consensus statement on data to be entered in the ACL Tear Registry: SFA-DataLake." Revue de Chirurgie Orthopedique et Traumatologique 108(8): S183-S189.
	Introduction: La reconstruction du ligament croisée antérieur (LCA) est une intervention fréquente dont les résultats restent améliorables avec des procédures de rééducation et des gestes associés périphériques ou méniscaux en cours d’évaluation justifiant la nécessité d'un suivi. Les registres du LCA existent depuis 20 ans à l’étranger. La SFA a ainsi décidé de mettre en place un registre des ru…
Bouhrara, M., et al. (2015). "Bayesian analysis of transverse signal decay with application to human brain." Magnetic Resonance in Medicine 74(3): 785-802.
	Purpose Transverse relaxation analysis with several signal models has been used extensively to determine tissue and material properties. However, the derivation of corresponding parameter values is notoriously unreliable. We evaluate improvements in the quality of parameter estimation using Bayesian analysis and incorporating the Rician noise model, as appropriate for magnitude MR images. Theory …
Boulocher, C., et al. (2007). "Non-invasive in vivo quantification of the medial tibial cartilage thickness progression in an osteoarthritis rabbit model with quantitative 3D high resolution micro-MRI." Osteoarthritis and Cartilage 15(12): 1378-1387.
	Objective: To develop a quantitative non-invasive in vivo three-dimensional (3D) high resolution (HR) micro-magnetic resonance imaging (μMRI) protocol to measure the medial tibial cartilage thickness (MT.ThC) in the normal rabbit and in the anterior cruciate ligament transection (ACLT) rabbit model of osteoarthritis and quantify the progression of MT.ThC. Methods: The left knee of 10 control and …
Bouras, T., et al. (2021). "Correlation of quality of life with instrumented analysis of a total knee arthroplasty series at the long-term follow-up." European Journal of Orthopaedic Surgery and Traumatology 31(6): 1171-1177.
	Purpose: The relationship between instrumented knee measurements and patient-reported outcome measures is a newer field that continues to evolve. The aim of this study was to evaluate long-term quality of life (QoL) post-total knee arthroplasty (TKA) surgery correlating validated self-reported questionnaires, clinical examination and instrumented analysis, using baropodometry and accelerometry. M…
Bousson, V., et al. (2023). "Application of artificial intelligence to imaging interpretations in the musculoskeletal area: Where are we? Where are we going?" Revue du Rhumatisme (Edition Francaise) 90(5): 575-584.
	The interest of researchers, clinicians and radiologists, in artificial intelligence (AI) continues to grow. Deep learning is a subset of machine learning, in which the computer algorithm itself can determine the optimal imaging features to answer a clinical question. Convolutional neural networks are the most common architecture for performing deep learning on medical images. The various musculo…
Bousson, V., et al. (2023). "Application of artificial intelligence to imaging interpretations in the musculoskeletal area: Where are we? Where are we going?" Joint Bone Spine 90(1).
	The interest of researchers, clinicians and radiologists, in artificial intelligence (AI) continues to grow. Deep learning is a subset of machine learning, in which the computer algorithm itself can determine the optimal imaging features to answer a clinical question. Convolutional neural networks are the most common architecture for performing deep learning on medical images. The various musculo…
Boussona, V., et al. (2023). "Application of artificial intelligence to imaging interpretations in the musculoskeletal area: Where are we? Where are we going?" Joint Bone Spine 90(1).
Boussona, V., et al. (2023). "Application of artificial intelligence to imaging interpretations in the musculoskeletal area: Where are we? Where are we going?" Joint Bone Spine 90(1).
	The interest of researchers, clinicians and radiologists, in artificial intelligence (AI) continues to grow. Deep learning is a subset of machine learning, in which the computer algorithm itself can determine the optimal imaging features to answer a clinical question. Convolutional neural networks are the most common architecture for performing deep learning on medical images. The various musculo…
Bowes, M. A., et al. (2021). "Machine-learning, MRI bone shape and important clinical outcomes in osteoarthritis: Data from the Osteoarthritis Initiative." Annals of the Rheumatic Diseases 80(4): 502-508.
	Objectives Osteoarthritis (OA) structural status is imperfectly classified using radiographic assessment. Statistical shape modelling (SSM), a form of machine-learning, provides precise quantification of a characteristic 3D OA bone shape. We aimed to determine the benefits of this novel measure of OA status for assessing risks of clinically important outcomes. Methods The study used 4796 individu…
Bowes, M. A., et al. (2019). "Marked and rapid change of bone shape in acutely ACL injured knees – an exploratory analysis of the Kanon trial." Osteoarthritis and Cartilage 27(4): 638-645.
	Background: To investigate changes in knee 3D bone shape over the first 5 years after acute anterior cruciate ligament (ACL) injury in participants of the randomized controlled KANON-trial. Methods: Serial MR images over 5 years from 121 young (32 women, mean age 26.1 years) adults with an acute ACL tear in a previously un-injured knee were analyzed using statistical shape models for bone. A matc…
Bowles, R. D. and L. A. Setton (2017). "Biomaterials for intervertebral disc regeneration and repair." Biomaterials 129: 54-67.
	The intervertebral disc contributes to motion, weight bearing, and flexibility of the spine, but is susceptible to damage and morphological changes that contribute to pathology with age and injury. Engineering strategies that rely upon synthetic materials or composite implants that do not interface with the biological components of the disc have not met with widespread use or desirable outcomes i…
Boyd, S. K. (2024). "High-Resolution Peripheral Quantitative Computed Tomography in Rheumatic Diseases: A New Option for Knee Osteoarthritis." Radiologic Clinics of North America.
Boyer, K. L. and D. Wu (2011). Resilient subclass discriminant analysis with application to prelens tear film interferometry. Lecture Notes in Computer Science (including subseries Lecture Notes in Artificial Intelligence and Lecture Notes in Bioinformatics). 6718 LNCS: 1-11.
	The study of tear film thickness and breakup has important implications for understanding tear physiology and dynamics. We have developed a complete end-to-end automated system for robust and accurate measurements of the tear film thickness from interferometric video as a function of position and time (following a blink). This paper will primarily address the problem of identifying dry regions on…
Brachet, A., et al. (2023). "Application of 3D Printing in Bone Grafts." Cells 12(6).
	The application of 3D printing in bone grafts is gaining in importance and is becoming more and more popular. The choice of the method has a direct impact on the preparation of the patient for surgery, the probability of rejection of the transplant, and many other complications. The aim of the article is to discuss methods of bone grafting and to compare these methods. This review of literature i…
Brahim, I., et al. (2022). "Automation of dry eye disease quantitative assessment: A review." Clinical and Experimental Ophthalmology 50(6): 653-666.
	Dry eye disease (DED) is a common eye condition worldwide and a primary reason for visits to the ophthalmologist. DED diagnosis is performed through a combination of tests, some of which are unfortunately invasive, non-reproducible and lack accuracy. The following review describes methods that diagnose and measure the extent of eye dryness, enabling clinicians to quantify its severity. Our aim wi…
Brahim, I., et al. (2022). "Automation of dry eye disease quantitative assessment: A review." Clinical and Experimental Ophthalmology 50(6): 653-666.
	Dry eye disease (DED) is a common eye condition worldwide and a primary reason for visits to the ophthalmologist. DED diagnosis is performed through a combination of tests, some of which are unfortunately invasive, non-reproducible and lack accuracy. The following review describes methods that diagnose and measure the extent of eye dryness, enabling clinicians to quantify its severity. Our aim wi…
Brahim, I., et al. (2022). "Automation of dry eye disease quantitative assessment: A review." Clinical and Experimental Ophthalmology 50(6): 653-666.
Brakel, B. A., et al. (2023). "T2 mapping magnetic resonance imaging of cartilage in hemophilia." Research and Practice in Thrombosis and Haemostasis 7(6).
	Background: In hemophilia, recurrent hemarthrosis may lead to irreversible arthropathy. T2 mapping MRI may reflect cartilage changes at an earlier reversible stage of arthropathy as opposed to structural MRI. Objectives: To evaluate interval changes of T2 mapping compared with the International Prophylaxis Study Group (IPSG) structural MRI scores of ankle cartilage in boys with hemophilia receivi…
Brand, J. C., et al. (2022). "Arthroscopy Annual Research Awards: Something to Celebrate." Arthroscopy - Journal of Arthroscopic and Related Surgery 38(1): 1-6.
	With sincere appreciation to the AANA Education Foundation for their generous support, we announce our Annual Awards for the best Clinical Research, Basic Science Research, Resident/Fellow Research, and Systematic Reviews published in 2021, as well as the Most Downloaded and Most Cited papers published 5 years ago. Also, as is customary and as we require of authors, our editors update their annua…
Brand, J. C., et al. (2023). "Arthroscopy Honors Award-Winning Articles and Authors: Our Annual Research Awards." Arthroscopy - Journal of Arthroscopic and Related Surgery 39(1): 1-6.
	With genuine gratitude to the AANA Education Foundation for their unstinting support, it is our honor to announce Arthroscopy's Annual Awards for the best Clinical Research, Basic Science Research, Resident/Fellow Research, and Systematic Reviews published in 2022, as well as the Most Downloaded and Most Cited papers published 5 years ago. And as is customary in January, our editors update their …
Brand, J. C., et al. (2023). "Arthroscopy Honors Award-Winning Articles and Authors: Our Annual Research Awards." Arthroscopy - Journal of Arthroscopic and Related Surgery 39(1): 1-6.
	With genuine gratitude to the AANA Education Foundation for their unstinting support, it is our honor to announce Arthroscopy's Annual Awards for the best Clinical Research, Basic Science Research, Resident/Fellow Research, and Systematic Reviews published in 2022, as well as the Most Downloaded and Most Cited papers published 5 years ago. And as is customary in January, our editors update their …
Brand, J. C., et al. (2024). "Arthroscopy Honors 2023 Award Winning Publications and Authors." Arthroscopy - Journal of Arthroscopic and Related Surgery 40(2): 189-196.
	With earnest appreciation to the Arthroscopy Association of North America Education Foundation for its generous support for Arthroscopy's Annual Awards, we announce the 2023 publications determined to represent the best clinical research, basic science research, resident/fellow research, and systematic reviews published in 2023, as well as the most downloaded and most cited articles published 5 y…
Brandes, G. I. G., et al. (2020). "Impact of artificial intelligence on the choice of radiology as a specialty by medical students from the city of são paulo." Radiologia Brasileira 53(3): 167-170.
	Objective: To evaluate the impact of artificial intelligence (AI) on undergraduate medical students’ choice of radiology as a specialty. Materials and Methods: In February 2019, an anonymous online survey was sent to medical students. The research contemplated questions on how much students think they know about AI technologies, how much AI discourages them from choosing radiology as a specialty,…
Bredbenner, T. L., et al. (2010). "Statistical shape modeling describes variation in tibia and femur surface geometry between Control and Incidence groups from the Osteoarthritis Initiative database." Journal of Biomechanics 43(9): 1780-1786.
	We hypothesize that variability in knee subchondral bone surface geometry will differentiate between patients at risk and those not at risk for developing osteoarthritis (OA) and suggest that statistical shape modeling (SSM) methods form the basis for developing a diagnostic tool for predicting the onset of OA. Using a subset of clinical knee MRI data from the osteoarthritis initiative (OAI), the…
Bredella, M. A. (2019). "Highlights of the special scientific sessions of the 45th Annual Scientific Meeting of the International Skeletal Society (ISS) 2018, Berlin, Germany." Skeletal Radiology 48(2): 187-189.
Bredella, M. A. (2020). "Highlights of the special scientific sessions of the 46th Annual Scientific Meeting of the International Skeletal Society (ISS) 2019, Vancouver, Canada." Skeletal Radiology 49(2): 333-335.
	This paper summarizes the highlights of the Scientific Sessions of the 46th Annual Scientific Meeting of the International Skeletal Society (ISS) which was hosted in Vancouver, Canada, in September 2019. © 2019, ISS.
Brehler, M., et al. (2019). "Atlas-based algorithm for automatic anatomical measurements in the knee." Journal of Medical Imaging 6(2).
	We present an algorithm for automatic anatomical measurements in tomographic datasets of the knee. The algorithm uses a set of atlases, each consisting of a knee image, surface segmentations of the bones, and locations of landmarks required by the anatomical metrics. A multistage volume-to-volume and surface-to-volume registration is performed to transfer the landmarks from the atlases to the tar…
Brejnebøl, M. W., et al. (2022). "External validation of an artificial intelligence tool for radiographic knee osteoarthritis severity classification." European Journal of Radiology 150.
	Purpose: To externally validate an artificial intelligence (AI) tool for radiographic knee osteoarthritis severity classification on a clinical dataset. Method: This retrospective, consecutive patient sample, external validation study used weight-bearing, non-fixed-flexion posterior-anterior knee radiographs from a clinical production PACS. The index test was ordinal Kellgren-Lawrence grading by …
Brennan, L., et al. (2020). "Feedback design in targeted exercise digital biofeedback systems for home rehabilitation: A scoping review." Sensors (Switzerland) 20(1).
	Digital biofeedback systems (DBSs) are used in physical rehabilitation to improve outcomes by engaging and educating patients and have the potential to support patients while doing targeted exercises during home rehabilitation. The components of feedback (mode, content, frequency and timing) can influence motor learning and engagement in various ways. The feedback design used in DBSs for targeted…
Brenneman Wilson, E. C., et al. (2021). "A new technique to evaluate the impact of running on knee cartilage deformation by region." Magnetic Resonance Materials in Physics, Biology and Medicine 34(4): 593-603.
	Objectives: When measuring changes in knee cartilage thickness in vivo after loading, mean values may not reflect local changes. The objectives of this investigation were: (1) use statistical parametric mapping (SPM) to determine regional deformation patterns of tibiofemoral cartilage in response to running; (2) quantify regional differences in cartilage thickness between males and females; and (…
Brenner, J. M., et al. (2013). "Development of large engineered cartilage constructs from a small population of cells." Biotechnology Progress 29(1): 213-221.
	Confronted with articular cartilage's limited capacity for self-repair, joint resurfacing techniques offer an attractive treatment for damaged or diseased tissue. Although tissue engineered cartilage constructs can be created, a substantial number of cells are required to generate sufficient quantities of tissue for the repair of large defects. As routine cell expansion methods tend to elicit neg…
Brezinski, M. E. (2006). Optical Coherence Tomography.
	This book gives a broad treatment of the subject which will include 1)the optics, science, and physics needed to understand the technology 2)a description of applications with a critical look at how the technology will successfully address actual clinical need, and 3) a discussion of delivery of OCT to the patient, FDA approval and comparisons with available competing technologies. The required m…
Brill, N., et al. (2016). "Polarization-sensitive optical coherence tomography-based imaging, parameterization, and quantification of human cartilage degeneration." Journal of Biomedical Optics 21(7).
	Polarization-sensitive optical coherence tomography (PS-OCT) is a light-based, high-resolution, real-time, noninvasive, and nondestructive imaging modality yielding quasimicroscopic cross-sectional images of cartilage. As yet, comprehensive parameterization and quantification of birefringence and tissue properties have not been performed on human cartilage. PS-OCT and algorithm-based image analys…
Brittberg, M. (2022). "New frontiers for cartilage repair, joint preservation and prevention." Journal of Cartilage and Joint Preservation 2(2).
	Damaged cartilage is seen with increasing frequency after joint trauma, alone or in combination with other joint injuries. A poor healing of injured cartilage leads to great disability and pain and could by time develop into osteoarthritis (OA). During the last 50 years, new cartilage repair techniques have appeared with more or less satisfactory results. In this presentation, the focus is to pre…
Brown, J. R., et al. (2023). "Direct measurement of three-dimensional forces at the medial meniscal root: A validation study." Journal of Biomechanics 148.
	The posterior medial meniscal root (PMMR) experiences variable and multiaxial forces during loading. Current methods to measure these forces are limited and fail to adequately characterize the loads in all three dimensions at the root. Our novel technique resolved these limitations with the installation of a 3-axis sensing construct that we hypothesized would not affect contact mechanics, would n…
Brown, M. E. and J. L. Puetzer (2023). "Enthesis maturation in engineered ligaments is differentially driven by loads that mimic slow growth elongation and rapid cyclic muscle movement." Acta Biomaterialia 172: 106-122.
	Entheses are complex attachments that translate load between elastic-ligaments and stiff-bone via organizational and compositional gradients. Neither natural healing, repair, nor engineered replacements restore these gradients, contributing to high re-tear rates. Previously, we developed a culture system which guides ligament fibroblasts in high-density collagen gels to develop early postnatal-li…
Brujic, D., et al. (2020). "Accuracy of collagen fibre estimation under noise using directional MR imaging." Computerized Medical Imaging and Graphics 86.
	In tissues containing significant amounts of organised collagen, such as tendons, ligaments, menisci and articular cartilage, MR imaging exhibits a strong signal intensity variation caused by the angle between the collagen fibres and the magnetic field. By obtaining scans at different field orientations it is possible to determine the unknown fibre orientations and to deduce the underlying tissue…
Brumm, P., et al. "Deep learning study of induced stochastic pattern formation in the gravure printing fluid splitting process." Journal of Coatings Technology and Research.
Brumm, P., et al. (2023). "Deep learning study of induced stochastic pattern formation in the gravure printing fluid splitting process." Journal of Coatings Technology and Research 20(1): 51-72.
	We use deep learning (DL) algorithms for the phenomenological classification of Saffman-Taylor-instability-driven spontaneous pattern formation at the liquid meniscus in the fluid splitting in a gravure printing press. The DL algorithms are applied to high-speed video recordings of the fluid splitting process between the rotating gravure cylinder and the co-moving planar target substrate. Dependi…
Brunon, A., et al. (2011). "Characterization of the nonlinear behaviour and the failure of human liver capsule through inflation tests." Journal of the Mechanical Behavior of Biomedical Materials 4(8): 1572-1581.
	This paper aims at describing an inflation test protocol on a human liver capsule using stereo-correlation. The biaxial tension created by the inflation test is comparable to the type of loading the capsule would be subjected to during a liver compression. Confocal microscopy associated to an anti-collagen coloration reveals that the tissue is isotropic at the meso-scale. Stereo-correlation provi…
Bruyere, O., et al. (2007). "Longitudinal study of magnetic resonance imaging and standard X-rays to assess disease progression in osteoarthritis." Osteoarthritis and Cartilage 15(1): 98-103.
	Objective: To investigate, over 1-year, the relationship between X-ray and magnetic resonance imaging (MRI) findings in patients with knee osteoarthritis (OA). Methods: Sixty-two osteoarthritic patients (46 women) were followed for 1 year. At baseline and after 1 year, volume and thickness of cartilage of the medial tibia, the lateral tibia and the femur were assessed by MRI. A global score from …
Bucciarelli, A. and A. Motta (2022). "Use of Bombyx mori silk fibroin in tissue engineering: From cocoons to medical devices, challenges, and future perspectives." Biomaterials Advances 139.
	Silk fibroin has become a prominent material in tissue engineering (TE) over the last 20 years with almost 10,000 published works spanning in all the TE applications, from skeleton to neuronal regeneration. Fibroin is an extremely versatile biopolymer that, due to its ease of processing, has enabled the development of an entire plethora of materials whose properties and architectures can be tailo…
Bucciarelli, A., et al. (2023). "Modeling the Osteogenic Potential of Decellularized Human Bone Particles by Tuning their Size Distribution Through a Sonic Microfragmentation Approach." Advanced Materials Technologies 8(24).
	Human decellularized bone fragments are commonly used in clinics to perform allograft surgeries. To reduce the immunological response in the recipient and ensure their safety, these fragments underwent decellularization, a procedure that greatly reduces their osteogenicity (the ability to induce differentiation into osteoblast). In this work, by the introduction of an ultrasonication step to frag…
Buchman-Pearle, J. M., et al. (2021). "Lower limb movement pattern differences between males and females in squatting and kneeling." Journal of Applied Biomechanics 37(3): 204-214.
	Movement pattern differences may contribute to differential injury or disease prevalence between individuals. The purpose of this study was to identify lower limb movement patterns in high knee flexion, a risk factor for knee osteoarthritis, and to investigate kinematic differences between males and females, as females typically develop knee osteoarthritis more commonly and severely than males. L…
Bui, T., et al. (2014). Fully automatic segmentation based on localizing active contour method. Proceedings of the 8th International Conference on Ubiquitous Information Management and Communication, ICUIMC 2014.
	Cartilage segmentation is one of challenging issues because knee magnetic resonance (MR) images are consisted of thin sheet structure, intensity inhomogeneity, and low contrast between cartilage and muscle. In this paper, a fully automatic segmentation method for knee cartilage is proposed using spatial fuzzy c-mean clustering (SFCM) and morphological operators. The proposed method modifies the w…
Bulgin, D. V., et al. (2023). "PROSPECYS FOR FABRICAYION OF ARYIFICIAL HUMAN YISSUES AND ORGANS BASED ON 3D BIOPRINYING." Vestnik Transplantologii i Iskusstvennykh Organov 25(2): 63-81.
	Three-dimensional (3D) printing is a method of creating a material object layer-by-layer in space from a virtual, mathematical model. 3D printing is based on additive technologies – a step-by-step formation of a structure by adding material to the base. 3D bioprinting is the fabrication of functional biological structures that mimic human organs and tissues. Analysis of scientific publications sh…
Bullock, J., et al. (2019). XNet: A convolutional neural network (CNN) implementation for medical x-ray image segmentation suitable for small datasets. Progress in Biomedical Optics and Imaging - Proceedings of SPIE.
	X-Ray image enhancement, along with many other medical image processing applications, requires the segmentation of images into bone, soft tissue, and open beam regions. We apply a machine learning approach to this problem, presenting an end-to-end solution which results in robust and efficient inference. Since medical institutions often do not have the resources to process and label the large qua…
Burgdorf, S. J., et al. (2023). "An Optical Approach for Cell Pellet Detection." SLAS Technology 28(1): 32-42.
	Cell-based screening methods are increasingly used in diagnostics and drug development. As a result, various research groups from around the world have been working on this topic to develop methods and algorithms that increase the degree of automation of various measurement techniques. The field of computer vision is becoming increasingly important and has therefore a significant influence on the…
Burrell, D. N. (2024). Innovations, securities, and case studies across healthcare, business, and technology.
	The longstanding practice of keeping academic disciplines separate has been a barrier to effectively addressing the complex challenges in our world. The boundaries separating fields like healthcare, social sciences, and technology have obscured the potential for interdisciplinary collaboration, preventing us from unlocking innovative solutions to the most pressing issues of our time. As a result,…
Busnatu, Ș., et al. (2022). "Clinical Applications of Artificial Intelligence—An Updated Overview." Journal of Clinical Medicine 11(8).
	Artificial intelligence has the potential to revolutionize modern society in all its aspects. Encouraged by the variety and vast amount of data that can be gathered from patients (e.g., medical images, text, and electronic health records), researchers have recently increased their interest in developing AI solutions for clinical care. Moreover, a diverse repertoire of methods can be chosen toward…
Bustamante, M., et al. (2019). Applications of Creme algorithm to radiographic knee images. IEEE ICA-ACCA 2018 - IEEE International Conference on Automation/23rd Congress of the Chilean Association of Automatic Control: Towards an Industry 4.0 - Proceedings.
	This article presents the result of applying the Cremme filter to the radiographic images of the knee. In addition, texture indices and the invariant moment of each image are calculated, observing that an index n of the analytical form of the filter has an effect on the resulting images. In particular, the contrast and the ISM, as the univariate moment 4 at n =4 presents a minimum. This can impro…
Byra, M., et al. (2020). "Breast mass segmentation in ultrasound with selective kernel U-Net convolutional neural network." Biomedical Signal Processing and Control 61.
	In this work, we propose a deep learning method for breast mass segmentation in ultrasound (US). Variations in breast mass size and image characteristics make the automatic segmentation difficult. To address this issue, we developed a selective kernel (SK) U-Net convolutional neural network. The aim of the SKs was to adjust network's receptive fields via an attention mechanism, and fuse feature m…
Byra, M., et al. (2020). "Knee menisci segmentation and relaxometry of 3D ultrashort echo time cones MR imaging using attention U-Net with transfer learning." Magn Reson Med 83(3): 1109-1122.
	PURPOSE: To develop a deep learning-based method for knee menisci segmentation in 3D ultrashort echo time (UTE) cones MR imaging, and to automatically determine MR relaxation times, namely the T1, T1(ρ) , and T2∗ parameters, which can be used to assess knee osteoarthritis (OA). METHODS: Whole knee joint imaging was performed using 3D UTE cones sequences to collect data from 61 human subjects. Reg…
Byra, M., et al. (2020). "Knee menisci segmentation and relaxometry of 3D ultrashort echo time cones MR imaging using attention U-Net with transfer learning." Magnetic Resonance in Medicine 83(3): 1109-1122.
	Purpose To develop a deep learning-based method for knee menisci segmentation in 3D ultrashort echo time (UTE) cones MR imaging, and to automatically determine MR relaxation times, namely the T1, T1(rho), and T2* parameters, which can be used to assess knee osteoarthritis (OA). Methods Whole knee joint imaging was performed using 3D UTE cones sequences to collect data from 61 human subjects. Regi…
Byra, M., et al. (2020). "Knee menisci segmentation and relaxometry of 3D ultrashort echo time cones MR imaging using attention U-Net with transfer learning." Magnetic Resonance in Medicine 83(3): 1109-1122.
Byun, D., et al. (2005). Numerical visualization of flow instability in microchannel considering surface wettability. Fuzzy Systems and Knowledge Discovery, Pt 1, Proceedings. L. Wang and Y. Jin. 3613: 1113-+.
Cabitza, F., et al. (2018). "Machine learning in orthopedics: A literature review." Frontiers in Bioengineering and Biotechnology 6.
	In this paper we present the findings of a systematic literature review covering the articles published in the last two decades in which the authors described the application of a machine learning technique and method to an orthopedic problem or purpose. By searching both in the Scopus and Medline databases, we retrieved, screened and analyzed the content of 70 journal articles, and coded these r…
Cadavid, S. and W. Scott Selbie (2018). 3D dynamic pose estimation from markerless optical data. Handbook of Human Motion. 1-3: 197-219.
	This chapter provides an overview of three-dimensional (3D) dynamic Pose (position and orientation) estimation of human movement without the use of markers or sensors, more commonly known as Markerless Motion Capture (Markerless Mocap). As with Marker-based Motion Capture (Marker-based Mocap), the methods presented estimate the Pose of an underlying multibody subject-specific model comprising rig…
Cai, B., et al. (2021). "Microneedle arrays integrated with living organisms for smart biomedical applications." Theranostics 11(20): 10012-10029.
	Various living organisms have proven to influence human health significantly, either in a commensal or pathogenic manner. Harnessing the creatures may remarkably improve human healthcare and cure the intractable illness that is challenged using traditional drugs or surgical approaches. However, issues including limited biocompatibility, poor biosafety, inconvenience for personal handling, and low…
Cai, B., et al. (2019). "A dynamic texture based segmentation method for ultrasound images with Surfacelet, HMT and parallel computing." Multimedia Tools and Applications 78(5): 5381-5401.
	To segment regions of interest (ROIs) from ultrasound images, one novel dynamic texture based algorithm is presented with surfacelet transform, hidden Markov tree (HMT) model and parallel computing. During surfacelet transform, the image sequence is decomposed by pyramid model, and the 3D signals with high frequency are decomposed by directional filter banks. During HMT modeling, distribution of …
Cai, C., et al. (2023). "Bone collision detection method for robot assisted fracture reduction based on vibration excitation." Computer Methods and Programs in Biomedicine 229.
	Background and objective: In the process of robotic fracture reduction, there is a risk of unintended collision of broken bones, which is not conducive to ensuring the safety of the reduction system. In order to solve this problem, this paper proposed a vibration-based collision detection method for fracture reduction process. Methods: Based on the two degree-of-freedom vibration response model, …
Cai, C., et al. (2023). "Bone collision detection method for robot assisted fracture reduction based on vibration excitation." Computer Methods and Programs in Biomedicine 229.
	Background and objective: In the process of robotic fracture reduction, there is a risk of unintended collision of broken bones, which is not conducive to ensuring the safety of the reduction system. In order to solve this problem, this paper proposed a vibration-based collision detection method for fracture reduction process. Methods: Based on the two degree-of-freedom vibration response model, …
Cai, J., et al. (2022). "Modeling wind energy development barriers: implications for promoting green energy sector." Energy Sources, Part B: Economics, Planning and Policy 17(1).
	Since a variety of barriers pose challenges to the Indian wind energy sector, the extent to which these barriers hamper this sector and the alternative solutions are largely unknown. We identify several barriers using existing literature, and then using the modified Delphi approach, refine 25 barriers and classify them into five significant dimensions. Later, the Analytical Hierarchical Process d…
Cai, K. and S. K. Tedeschi (2021). "Review: Outcome measures in calcium pyrophosphate deposition." Best Practice and Research: Clinical Rheumatology 35(4).
	This review highlights outcomes for patients with calcium pyrophosphate deposition (CPPD) reported in prior studies and underscores challenges to assessing outcomes of this condition. Prior clinical studies of interventions for CPPD focused on joint damage and calcification on imaging tests, joint pain, swelling, and inflammatory biomarkers. Qualitative interviews with patients with CPPD and heal…
Cai, R., et al. (2024). "Identification of osteoblastic autophagy-related genes for predicting diagnostic markers in osteoarthritis." iScience 27(6).
	The development of osteoarthritis (OA) involves subchondral bone lesions, but the role of osteoblastic autophagy-related genes (ARGs) in osteoarthritis is unclear. Through integrated analysis of single-cell dataset, Bulk RNA dataset, and 367 ARGs extracted from GeneCards, 40 ARGs were found. By employing multiple machine learning algorithms and PPI networks, three key genes (DDIT3, JUN, and VEGFA…
Cai, X., et al. (2021). "New Trends in Pharmacological Treatments for Osteoarthritis." Frontiers in Pharmacology 12.
	Osteoarthritis (OA) is the leading cause of function loss and disability among the elderly, with significant burden on the individual and society. It is a severe disease for its high disability rates, morbidity, costs, and increased mortality. Multifactorial etiologies contribute to the occurrence and development of OA. The heterogeneous condition poses a challenge for the development of effectiv…
Cai, Y., et al. (2022). "Nanocomposite bioinks for 3D bioprinting." Acta Biomaterialia 151: 45-69.
	Three-dimensional (3D) bioprinting is an advanced technology to fabricate artificial 3D tissue constructs containing cells and hydrogels for tissue engineering and regenerative medicine. Nanocomposite reinforcement endows hydrogels with superior properties and tailored functionalities. A broad range of nanomaterials, including silicon-based, ceramic-based, cellulose-based, metal-based, and carbon…
Cai, Y., et al. (2024). "Application of artificial intelligence in oculoplastics." Clinics in Dermatology 42(3): 259-267.
	Oculoplastics is a subspecialty of ophthalmology/dermatology concerned with eyelid, orbital, and lacrimal diseases. Artificial intelligence (AI), with its powerful ability to analyze large data sets, has dramatically benefited oculoplastics. The cutting-edge AI technology is widely applied to extract ocular parameters and to use these results for further assessment, such as screening and diagnosi…
Calivá, F., et al. (2020). Breaking Speed Limits with Simultaneous Ultra-Fast MRI Reconstruction and Tissue Segmentation. 3rd Conference on Medical Imaging with Deep Learning (MIDL), Electr Network.
	Magnetic Resonance Image (MRI) acquisition, reconstruction and tissue segmentation are usually considered separate problems. This can be limiting when it comes to rapidly extracting relevant clinical parameters. In many applications, availability of reconstructed images with high fidelity may not be a priority as long as biomarker extraction is reliable and feasible. Built upon this concept, we d…
Calivà, F., et al. (2022). "Studying osteoarthritis with artificial intelligence applied to magnetic resonance imaging." Nature Reviews Rheumatology 18(2): 112-121.
	The 3D nature and soft-tissue contrast of MRI makes it an invaluable tool for osteoarthritis research, by facilitating the elucidation of disease pathogenesis and progression. The recent increasing employment of MRI has certainly been stimulated by major advances that are due to considerable investment in research, particularly related to artificial intelligence (AI). These AI-related advances ar…
Camisani-Calzolari, F. R., et al. (2002). Control structure for the reduction of defects in continuous casting. IFAC Proceedings Volumes (IFAC-PapersOnline).
	The causes for surface defects in the continuous casting process must be understood so that surface defects can be eradicated. The defects which were considered are presented and an approach to eliminate many of the influencing variables using statistical hypothesis testing is presented. These methods show that only the thermocouple temperature readings within the mould are necessary to accuratel…
Cao, D., et al. (2022). "Current state-of-the-art characterization methods for probing defect passivation towards efficient perovskite solar cells." Journal of Materials Chemistry A 10(37): 19278-19303.
	Various types of imperfections/defects in metal halide perovskite (MHP) light-absorbing layers and/or at relevant interfaces have indelible effects on perovskite solar cells (PSCs) in terms of performance, stability, and scalability. So far, some effective defect-passivation strategies and agents have successfully been applied to reduce defects in MHPs to improve film quality and device propertie…
Cao, J., et al. (2024). "Exploration of the potential mechanism of Duhuo Jisheng Decoction in osteoarthritis treatment by using network pharmacology and molecular dynamics simulation." Computer Methods in Biomechanics and Biomedical Engineering 27(2): 251-265.
	In this study, the active ingredients of 15 Chinese herbal medicines of Duhuo Jisheng Decoction and their corresponding targets were obtained from the Traditional Chinese Medicine Systems Pharmacology (TCMSP) database. The microarray data of Osteoarthritis (OA) were obtained through the GEO database for differential analysis and then a drug target-OA-related gene protein-protein interaction (PPI)…
Cao, S., et al. (2023). "Progresses of ultrashort echo time and zero echo time MRI for evaluating knee osteoarthritis." Chinese Journal of Medical Imaging Technology 39(10): 1587-1590.
	Ultrashort echo time (LITE) and zero echo time (ZTE) MRI can effectively display and qualitatively, quantitatively evaluate short T2 structures such as cartilage, ligament and cortical bone, being of great significance for early clinical intervention of knee osteoarthritis and one-stop high-resolution imaging of soft tissue and bone. The principles and clinical application progresses of LITE and …
Cao, X., et al. (2021). "In Situ Characterization for Boosting Electrocatalytic Carbon Dioxide Reduction." Small Methods 5(10).
	The electrocatalytic reduction of carbon dioxide into organic fuels and feedstocks is a fascinating method to implement the sustainable carbon cycle. Thus, a rational design of advanced electrocatalysts and a deep understanding of reaction mechanisms are crucial for the complex reactions of carbon dioxide reduction with multiple electron transfer. In situ and operando techniques with real-time mo…
Cao, Y., et al. (2022). "Bibliometric and Visualized Analysis of Tissue Engineering for Cartilage Repair and Regeneration Over the Past Decade." Indian Journal of Orthopaedics 56(7): 1206-1216.
	Background: Tremendous progress has been made in the field of cartilage repair and regeneration, particularly with tissue-engineering approaches. This study aims to estimate the global status and current trends in the field of cartilage tissue engineering. Methods: Publications from 2011 to 2020 on tissue engineering for cartilage repair and regeneration were retrieved from Web of Science Core Co…
Caraka, R. E., et al. (2022). "Albatross analytics a hands-on into practice: statistical and data science application." Journal of Big Data 9(1).
	Albatross Analytics is a statistical and data science data processing platform that researchers can use in disciplines of various fields. Albatross Analytics makes it easy to implement fundamental analysis for various regressions with random model effects, including Hierarchical Generalized Linear Models (HGLMs), Double Hierarchical Generalized Linear Models (DHGLMs), Multivariate Double Hierarch…
Carass, A., et al. (2020). "Evaluating White Matter Lesion Segmentations with Refined Sørensen-Dice Analysis." Scientific Reports 10(1).
	The Sørensen-Dice index (SDI) is a widely used measure for evaluating medical image segmentation algorithms. It offers a standardized measure of segmentation accuracy which has proven useful. However, it offers diminishing insight when the number of objects is unknown, such as in white matter lesion segmentation of multiple sclerosis (MS) patients. We present a refinement for finer grained parsin…
Carballido-Gamio, J. (2016). Use case V: Imaging biomarkers in musculoskeletal disorders. Imaging Biomarkers: Development and Clinical Integration: 259-277.
	Structural, compositional, and functional changes are common manifestations of musculoskeletal (MSK) disorders. Therefore, with the advent of advanced medical image acquisition and image analysis techniques, there has been a demand and an increased interest toward image-based noninvasive quantification of different pathophysiological elements associated with MSK disorders. Osteoporosis and osteoa…
Cardona, G., et al. (2011). "Blink rate, blink amplitude, and tear film integrity during dynamic visual display terminal tasks." Current Eye Research 36(3): 190-197.
	Purpose: The present study aimed at investigating the influence of the level of dynamism of two different visual display terminal tasks on spontaneous eyeblink rate, blink amplitude, and tear film integrity. Material and Methods: A total of 25 healthy, young volunteers participated in the study. Blink rate and blink amplitude were recorded in silent primary gaze conditions and while subjects were…
Carrino, J. A. (2023). "Advances in Musculoskeletal Imaging: It is Tough to Make Predictions, Especially About the Future, But Here Goes." Radiology 308(2).
Carrino, J. A., et al. (2024). "CT in musculoskeletal imaging: still helpful and for what?" Skeletal Radiology.
	Computed tomography (CT) is a common modality employed for musculoskeletal imaging. Conventional CT techniques are useful for the assessment of trauma in detection, characterization and surgical planning of complex fractures. CT arthrography can depict internal derangement lesions and impact medical decision making of orthopedic providers. In oncology, CT can have a role in the characterization o…
Cartes, C., et al. (2023). "International survey on dry eye diagnosis by experts." Heliyon 9(6).
	Purpose: To evaluate patterns and opinion from international experts with respect to dry eye disease (DED) diagnosis in clinical practice. Methods: An online survey was distributed to worldwide DED experts. The use of diagnosis tests was evaluated including: symptoms questionnaires, functional tests, tear stability, tear volume, tear composition, surface damage and inflammation, and eyelid assess…
Casey, J. C. and A. H. Daniels (2023). "CORR Synthesis: How Have Film Review and Motion Analysis Been Used to Enhance Orthopaedic Surgical Performance?" Clinical Orthopaedics and Related Research 481(3): 564-579.
Castillo, D., et al. (2023). Diagnostic Value of Knee Osteoarthritis Through Self-learning. Lecture Notes in Networks and Systems.
	Osteoarthritis (OA) is the most common chronic and progressive musculoskeletal disorder. These chronic disorders are not diagnosed early nor is the treatment adequate, resulting in challenges for health care systems. Radiography is the most widely used imaging method for OA diagnosis since it allows a two-dimensional evaluation, whose main advantages its low cost and wide availability. We present…
Castillo, D., et al. (2023). Diagnostic Value of Knee Osteoarthritis Through Self-learning. Lecture Notes in Networks and Systems. 512 LNNS: 239-249.
	Osteoarthritis (OA) is the most common chronic and progressive musculoskeletal disorder. These chronic disorders are not diagnosed early nor is the treatment adequate, resulting in challenges for health care systems. Radiography is the most widely used imaging method for OA diagnosis since it allows a two-dimensional evaluation, whose main advantages its low cost and wide availability. We present…
Castillo, O., et al. (2017). "Review of recent type-2 fuzzy image processing applications." Information (Switzerland) 8(3).
	This paper presents a literature review of applications using type-2 fuzzy systems in the area of image processing. Over the last years, there has been a significant increase in research on higher-order forms of fuzzy logic; in particular, the use of interval type-2 fuzzy sets and general type-2 fuzzy sets. The idea of making use of higher orders, or types, of fuzzy logic is to capture and repres…
Castle, J. P., et al. (2022). "Machine Learning Model Identifies Preoperative Opioid Use, Male Sex, and Elevated BMI as Predictive Factors for of Prolonged Opioid Consumption Following Arthroscopic Meniscal Surgery." Arthroscopy.
	PURPOSE: To develop a predictive machine learning model to identify prognostic factors for continued opioid prescriptions after arthroscopic meniscus surgery. METHODS: Patients undergoing arthroscopic meniscal surgery, such as meniscus debridement, repair, or revision at a single institution from 2013 to 2017 were retrospectively followed up to 1 year postoperatively. Procedural details were reco…
Castle, J. P., et al. (2023). "Machine Learning Model Identifies Preoperative Opioid Use, Male Sex, and Elevated Body Mass Index as Predictive Factors for Prolonged Opioid Consumption Following Arthroscopic Meniscal Surgery." Arthroscopy - Journal of Arthroscopic and Related Surgery 39(6): 1505-1511.
	Purpose: To develop a predictive machine learning model to identify prognostic factors for continued opioid prescriptions after arthroscopic meniscus surgery. Methods: Patients undergoing arthroscopic meniscal surgery, such as meniscus debridement, repair, or revision at a single institution from 2013 to 2017 were retrospectively followed up to 1 year postoperatively. Procedural details were reco…
Castle, J. P., et al. (2023). "Machine Learning Model Identifies Preoperative Opioid Use, Male Sex, and Elevated Body Mass Indexas Predictive Factors for Prolonged Opioid Consumption Following Arthroscopic Meniscal Surgery." Arthroscopy-the Journal of Arthroscopic and Related Surgery 39(6): 1505-1511.
	Purpose: To develop a predictive machine learning model to identify prognostic factors for continued opioid prescriptions after arthroscopic meniscus surgery. Methods: Patients undergoing arthroscopic meniscal surgery, such as meniscus debridement, repair, or revision at a single institution from 2013 to 2017 were retrospectively followed up to 1 year postoperatively. Procedural details were reco…
Castro, N., et al. (2020). "Physically Active Bioreactors for Tissue Engineering Applications." Advanced Biosystems 4(10).
	Tissue engineering (TE) is a strongly expanding research area. TE approaches require biocompatible scaffolds, cells, and different applied stimuli, which altogether mimic the natural tissue microenvironment. Also, the extracellular matrix serves as a structural base for cells and as a source of growth factors and biophysical cues. The 3D characteristics of the microenvironment is one of the most …
Casula, V. and A. W. Kajabi (2024). "Quantitative MRI methods for the assessment of structure, composition, and function of musculoskeletal tissues in basic research and preclinical applications." Magnetic Resonance Materials in Physics, Biology and Medicine.
	Osteoarthritis (OA) is a disabling chronic disease involving the gradual degradation of joint structures causing pain and dysfunction. Magnetic resonance imaging (MRI) has been widely used as a non-invasive tool for assessing OA-related changes. While anatomical MRI is limited to the morphological assessment of the joint structures, quantitative MRI (qMRI) allows for the measurement of biophysica…
Casula, V. and A. W. Kajabi (2024). "Quantitative MRI methods for the assessment of structure, composition, and function of musculoskeletal tissues in basic research and preclinical applications." Magnetic Resonance Materials in Physics Biology and Medicine.
	Osteoarthritis (OA) is a disabling chronic disease involving the gradual degradation of joint structures causing pain and dysfunction. Magnetic resonance imaging (MRI) has been widely used as a non-invasive tool for assessing OA-related changes. While anatomical MRI is limited to the morphological assessment of the joint structures, quantitative MRI (qMRI) allows for the measurement of biophysica…
Catapano, M., et al. (2022). "The aging athlete." PM and R 14(5): 643-651.
	Aging athletes, those 60 years and older, are a growing population of mature, active individuals who value sports and exercise participation throughout their lifespan. Although recommendations for younger and masters athletes have been extrapolated to this population, there remains a paucity of specific guidelines, treatment algorithms, and considerations for aging athletes. The benefits of livin…
Caudal, A., et al. (2021). "Medial meniscal ossicles: Associated knee MRI findings in a multicenter case-control study." Diagnostic and Interventional Imaging 102(5): 321-327.
	Purpose: The purpose of this study was to assess and compare the prevalence of meniscal, ligament and cartilage lesions on knee MRI in a series of age- and sex-matched patients with and without medial meniscal ossicle. Materials and methods: Forty-two knee MRI examinations obtained in 42 patients (36 men, 6 women; mean age, 42.5 ± 22.2 [SD] years; range: 19–65 years) on which a medial meniscal os…
Cellina, M., et al. (2022). "Artificial Intelligence in Emergency Radiology: Where Are We Going?" Diagnostics 12(12).
	Emergency Radiology is a unique branch of imaging, as rapidity in the diagnosis and management of different pathologies is essential to saving patients’ lives. Artificial Intelligence (AI) has many potential applications in emergency radiology: firstly, image acquisition can be facilitated by reducing acquisition times through automatic positioning and minimizing artifacts with AI-based reconstru…
Cengiz, I. F., et al. (2016). "Building the basis for patient-specific meniscal scaffolds: From human knee MRI to fabrication of 3D printed scaffolds." Bioprinting 1-2: 1-10.
	The current strategies for the transplantation of meniscus should be strengthened to tackle the faced limitations of current methods in the clinics. One of the limitations is that current implants are not patient-specific. There is, therefore, a pressing need in the clinics to develop patient-specific implants. The aim of this study was to demonstrate a semi-automatic way of segmenting meniscus t…
Cernat, E. M., et al. (2024). "Anterior Intercondylar Notch Geometry in Relation to the Native Anterior Cruciate Ligament Size." Journal of Clinical Medicine 13(2).
	Background: The intercondylar notch (ICN) and the anterior cruciate ligament (ACL) are important structures in knee morphometry, with key roles in stabilizing the knee. Aim: To determine the associations between the specific shape of the ICN (A-, W-, or U-shape) and the ACL size in patients with intact ACLs. Methods: Magnetic resonance imaging (MRI) scans were independently analyzed by two expert…
Cetin, O. (2022). "Accent Recognition Using a Spectrogram Image Feature-Based Convolutional Neural Network." Arabian Journal for Science and Engineering.
	Accent recognition is a significant area of research, whose importance has increased in recent years. Numerous studies have been carried out using various languages to improve the performance of accent recognition systems. However, the recognition of a language's regional accents is still a challenging problem. In this study, regional accents of British English were recognized for both gender-ind…
Cetin, O. (2023). "Accent Recognition Using a Spectrogram Image Feature-Based Convolutional Neural Network." Arabian Journal for Science and Engineering 48(2): 1973-1990.
	Accent recognition is a significant area of research, whose importance has increased in recent years. Numerous studies have been carried out using various languages to improve the performance of accent recognition systems. However, the recognition of a language's regional accents is still a challenging problem. In this study, regional accents of British English were recognized for both gender-ind…
Chaaban, C. R., et al. (2023). "Impact Magnitude and Symmetry in Females during Return to Sport Tasks Measured with Inertial Sensors." Journal of Sport Rehabilitation 32(4): 467-473.
	Context: Impact magnitude, such as peak tibial acceleration, may be associated with lower extremity injury risk and can be measured with an inertial sensor. An understanding of impact magnitude across functional tasks could guide clinicians in exercise prescription during rehabilitation of lower extremity injuries. Objectives: To determine (1) differences in impact magnitude based on task and (2)…
Chacon, M. A., et al. (2024). "Assessing the Impact of Neighborhood and Built Environment on Pediatric Perioperative Care: A Systematic Review of the Literature." Journal of Pediatric Surgery 59(7): 1378-1387.
	Context: Neighborhood and built environment encompass one key area of the Social Determinants of Health (SDOH) and is frequently assessed using area-level indices. Objective: We sought to systematically review the pediatric surgery literature for use of commonly applied area-level indices and to compare their utility for prediction of outcomes. Data sources: A literature search was conducted usin…
Chadwick, A. J., et al. (2020). "Automatic delineation and height measurement of regenerating conifer crowns under leaf-off conditions using uav imagery." Remote Sensing 12(24): 1-26.
	The increasing use of unmanned aerial vehicles (UAV) and high spatial resolution imagery from associated sensors necessitates the continued advancement of efficient means of image processing to ensure these tools are utilized effectively. This is exemplified in the field of forest management, where the extraction of individual tree crown information stands to benefit operational budgets. We explo…
Chae, S. B., et al. (2024). "Changes in Ocular Surface Status after 25-gauge Pars Plana Vitrectomy." Journal of Korean Ophthalmological Society 65(6): 369-377.
	Purpose: We used a noninvasive ocular surface analyzer to explore changes in the ocular surface parameters of patients who underwent 25-gauge pars plana vitrectomy (PPV). Methods: The medical records of 82 patients (163 eyes) who underwent PPV were retrospectively reviewed. The non-invasive tear film break-up time (NIBUT), the lipid layer thickness, meibomian gland loss status, and the tear menis…
Chakraborti, N. (2005). "Genetic algorithms in these changing steel times." Ironmaking and Steelmaking 32(5): 401-404.
	The latest research activities in genetic algorithms (GA) with respect to their relevance in steel industry are presented. Genetic algorithms are being extensively used in many applications in the ferrous metallurgy domain. GA applies to diverse algorithms, each sharing a common trait of mimicking the fundamental process of evolutionary biology and applied even to processes related to steel and i…
Chalian, M., et al. (2021). "The QIBA profile for MRI-based compositional imaging of knee cartilage." Radiology 301(2): 423-432.
	MRI-based cartilage compositional analysis shows biochemical and microstructural changes at early stages of osteoarthritis before changes become visible with structural MRI sequences and arthroscopy. This could help with early diagnosis, risk assessment, and treatment monitoring of osteoarthritis. Spin-lattice relaxation time constant in rotating frame (T1r) and T2 mapping are the MRI techniques …
Chalian, M., et al. (2024). "What is New in Osteoarthritis Imaging?" Radiologic Clinics of North America.
Chalian, M., et al. (2023). "Advances in osteoarthritis imaging." Current Opinion in Rheumatology 35(1): 44-54.
	Purpose of reviewImaging plays a pivotal role for diagnosis, follow-up and stratification of osteoarthritis patients in clinical trials and research. We aim to present an overview of currently available and emerging imaging techniques for osteoarthritis assessment and provide insight into relevant benefits and pitfalls of the different modalities.Recent findingsAlthough radiography is considered …
Chalian, M., et al. (2023). "Advances in osteoarthritis imaging." Current Opinion in Rheumatology 35(1): 44-54.
	Purpose of reviewImaging plays a pivotal role for diagnosis, follow-up and stratification of osteoarthritis patients in clinical trials and research. We aim to present an overview of currently available and emerging imaging techniques for osteoarthritis assessment and provide insight into relevant benefits and pitfalls of the different modalities.Recent findingsAlthough radiography is considered …
Chan, T. C. Y., et al. (2019). "Update on the association between dry eye disease and meibomian gland dysfunction." Hong Kong Medical Journal 25(1): 38-47.
	Dry eye disease is one of the most common ophthalmic complaints; it results from the activity of various pathways and is considered a multifactorial disease. An important factor that contributes to the onset of dry eye disease is meibomian gland dysfunction. Meibomian gland dysfunction causes a disruption in the tear film lipid layer which affects the rate of tear evaporation. This evaporation le…
Chandra, A., et al. (2015). "Prognosis of anterior cruciate ligament reconstruction: A data-driven approach." Proceedings of the Royal Society A: Mathematical, Physical and Engineering Sciences 471(2176).
	Individuals who suffer anterior cruciate ligament (ACL) injury are at higher risk of developing knee osteoarthritis (OA) and almost 50% display symptoms 10-20 years post injury. Anterior cruciate ligament reconstruction (ACLR) often does not protect against knee OA development. Accordingly, a multiscale formulation for data-driven prognosis (DDP) of post-ACLR is developed. Unlike traditional pred…
Chandra, S. S., et al. (2018). "Local contrast-enhanced MR images via high dynamic range processing." Magnetic Resonance in Medicine 80(3): 1206-1218.
	Purpose: To develop a local contrast-enhancing and feature-preserving high dynamic range (HDR) image processing algorithm for multichannel and multisequence MR images of multiple body regions and tissues, and to evaluate its performance for structure visualization, bias field (correction) mitigation, and automated tissue segmentation. Methods: A multiscale-shape and detail-enhancement HDR-MRI alg…
Chandra, S. S., et al. (2016). "Automated analysis of hip joint cartilage combining MR T2 and three-dimensional fast-spin-echo images." Magnetic Resonance in Medicine 75(1): 403-413.
	Purpose To validate a fully automated scheme to extract biochemical information from the hip joint cartilages using MR T2 mapping images incorporating segmentation of co-registered three-dimensional Fast-Spin-Echo (3D-SPACE) images. Methods Manual analyses of unilateral hip (3 Tesla) MR images of 24 asymptomatic volunteers were used to validate a 3D deformable model method for automated cartilage…
Chandrashekar, L. and M. N. Dinesh (2021). Selecting an Optimizer to Detect the Field of View for CT and MRI Brain Images. Proceedings of the 2021 IEEE 18th India Council International Conference, INDICON 2021.
	Medical image fusion is the latest development in the field of medical imaging that deals with integrating multimodal and multiresolution images. However, before integrating these images, they must be aligned for field of view, resolution and scale. Image registration deals with aligning the images with respect to reference images. Feature extraction, feature matching, optimization and measure of…
Chang, C. W., et al. (2021). "Deep learning–assisted burn wound diagnosis: Diagnostic model development Study." JMIR Medical Informatics 9(12).
	Background: Accurate assessment of the percentage total body surface area (%TBSA) of burn wounds is crucial in the management of burn patients. The resuscitation fluid and nutritional needs of burn patients, their need for intensive unit care, and probability of mortality are all directly related to %TBSA. It is difficult to estimate a burn area of irregular shape by inspection. Many articles hav…
Chang, G. and R. R. Regatte (2014). Advanced MRI of cartilage and subchondral bone in osteoarthritis. Advanced Computational Approaches to Biomedical Engineering. 9783642415395: 177-191.
	Osteoarthritis is a degenerative joint disorder that predominantly affects cartilage and subchondral bone. Magnetic resonance imaging (MRI) provides a noninvasive means to detect pathologic alterations in these two tissues. In this chapter, we provide an overview of MRI techniques to evaluate cartilage and subchondral bone macrostructure, and cartilage biochemical composition [T1rho mapping, T2 m…
Chang, G. H., et al. (2020). "Assessment of knee pain from MR imaging using a convolutional Siamese network." European Radiology 30(6): 3538-3548.
	Objectives: It remains difficult to characterize the source of pain in knee joints either using radiographs or magnetic resonance imaging (MRI). We sought to determine if advanced machine learning methods such as deep neural networks could distinguish knees with pain from those without it and identify the structural features that are associated with knee pain. Methods: We constructed a convolutio…
Chang, G. H., et al. (2021). "Subchondral Bone Length in Knee Osteoarthritis: A Deep Learning-Derived Imaging Measure and Its Association With Radiographic and Clinical Outcomes." Arthritis & Rheumatology 73(12): 2240-2248.
	Objective To develop a bone shape measure that reflects the extent of cartilage loss and bone flattening in knee osteoarthritis (OA) and test it against estimates of disease severity. Methods A fast region-based convolutional neural network was trained to crop the knee joints in sagittal dual-echo steady-state magnetic resonance imaging sequences obtained from the Osteoarthritis Initiative (OAI).…
Chang, G. H., et al. (2021). "Subchondral Bone Length in Knee Osteoarthritis: A Deep Learning–Derived Imaging Measure and Its Association With Radiographic and Clinical Outcomes." Arthritis and Rheumatology 73(12): 2240-2248.
	Objective: To develop a bone shape measure that reflects the extent of cartilage loss and bone flattening in knee osteoarthritis (OA) and test it against estimates of disease severity. Methods: A fast region-based convolutional neural network was trained to crop the knee joints in sagittal dual-echo steady-state magnetic resonance imaging sequences obtained from the Osteoarthritis Initiative (OAI…
Chang, G. H., et al. (2021). "Subchondral Bone Length in Knee Osteoarthritis: A Deep Learning-Derived Imaging Measure and Its Association With Radiographic and Clinical Outcomes." Arthritis & Rheumatology 73(12): 2240-2248.
Chang, M. C., et al. (2023). "The Application of Artificial Intelligence in the Field of Rehabilitation." American Journal of Physical Medicine and Rehabilitation 102(4): E58-E59.
Chang, P. D., et al. (2019). "Deep Learning for Detection of Complete Anterior Cruciate Ligament Tear." Journal of Digital Imaging 32(6): 980-986.
	Deep learning for MRI detection of sports injuries poses unique challenges. To address these difficulties, this study examines the feasibility and incremental benefit of several customized network architectures in evaluation of complete anterior cruciate ligament (ACL) tears. Two hundred sixty patients, ages 18–40, were identified in a retrospective review of knee MRIs obtained from September 201…
Chang, R., et al. (2022). "K-Space Data Reconstruction Algorithm-Based MRI Diagnosis and Influencing Factors of Knee Anterior Cruciate Ligament Injury." Contrast Media and Molecular Imaging 2022.
	This study was aimed at investigating the diagnostic value of MRI based on K-space data reconstruction algorithm for anterior cruciate ligament (ACL) injury of knee joint and the influencing factors of ligament injury. 96 patients with ACL injury of knee joint were selected, and they were randomly divided into two groups: group A (arthroscopy) and group B (MRI examination), and another 96 healthy…
Chao, W., et al. (2016). "Report of the Inaugural Meeting of the TFOS i2 = initiating innovation Series: Targeting the Unmet Need for Dry Eye Treatment." Ocular Surface 14(2): 264-316.
	On March 21, 2015, a meeting was held in London, United Kingdom, to address the progress in targeting the unmet need for dry eye disease (DED) treatment. The meeting, which launched the i2 = initiating innovation series, was sponsored by the Tear Film &amp; Ocular Surface Society (TFOS; www.TearFilm.org) and supported by Dompé. The TFOS i2 meeting was designed to review advances in the understand…
Chappell, K. E., et al. (2019). "Detection of maturity and ligament injury using magic angle directional imaging." Magnetic Resonance in Medicine 82(3): 1041-1054.
	Purpose: To investigate whether magnetic field–related anisotropies of collagen may be correlated with postmortem findings in animal models. Methods: Optimized scan planning and new MRI data-processing methods were proposed and analyzed using Monte Carlo simulations. Six caprine and 10 canine knees were scanned at various orientations to the main magnetic field. Image intensities in segmented vox…
Chase, C., et al. (2021). "Comparison of autonomous as-oct deep learning algorithm and clinical dry eye tests in diagnosis of dry eye disease." Clinical Ophthalmology 15: 4281-4289.
	Objective: To evaluate a deep learning-based method to autonomously detect dry eye disease (DED) in anterior segment optical coherence tomography (AS-OCT) images compared to common clinical dry eye tests. Methods: In this study, 27,180 AS-OCT images were prospectively collected from 151 eyes of 91 patients. Images were used to train and test the deep learning model. Masked cornea specialist ophth…
Chassagnon, G. and A. Dohan (2020). "Artificial intelligence: from challenges to clinical implementation." Diagnostic and Interventional Imaging 101(12): 763-764.
Chatenet, M., et al. (2022). "Water electrolysis: from textbook knowledge to the latest scientific strategies and industrial developments." Chemical Society Reviews 51(11): 4583-4762.
	Replacing fossil fuels with energy sources and carriers that are sustainable, environmentally benign, and affordable is amongst the most pressing challenges for future socio-economic development. To that goal, hydrogen is presumed to be the most promising energy carrier. Electrocatalytic water splitting, if driven by green electricity, would provide hydrogen with minimal CO2 footprint. The viabil…
Chatterjee, S., et al. (2023). "A Review of Nano and Microscale Heat Transfer: An Experimental and Molecular Dynamics Perspective." Processes 11(9).
	Significant progress in the development of micro and nanoscale devices has been observed for the past three decades. The thermal transportation in these small-length scales varies significantly, and it is difficult to explain the underlying physics using the pre-existing theoretical formulations. When the bulk dimension of a system is comparable to or smaller than the mean free path (MFP) of the …
Chau, T. (2001). "A review of analytical techniques for gait data. Part 1: Fuzzy, statistical and fractal methods." Gait and Posture 13(1): 49-66.
	In recent years, several new approaches to gait data analysis have been explored, including fuzzy systems, multivariate statistical techniques and fractal dynamics. Through a critical survey of recent gait studies, this paper reviews the potential of these methods to strengthen the gait laboratory's analytical arsenal. It is found that time-honoured multivariate statistical methods are the most w…
Chaudhari, A. S., et al. (2018). "Super-resolution musculoskeletal MRI using deep learning." Magnetic Resonance in Medicine 80(5): 2139-2154.
	Purpose: To develop a super-resolution technique using convolutional neural networks for generating thin-slice knee MR images from thicker input slices, and compare this method with alternative through-plane interpolation methods. Methods: We implemented a 3D convolutional neural network entitled DeepResolve to learn residual-based transformations between high-resolution thin-slice images and low…
Chaudhari, A. S., et al. (2021). "Diagnostic Accuracy of Quantitative Multicontrast 5-Minute Knee MRI Using Prospective Artificial Intelligence Image Quality Enhancement." AJR Am J Roentgenol 216(6): 1614-1625.
	BACKGROUND. Potential approaches for abbreviated knee MRI, including prospective acceleration with deep learning, have achieved limited clinical implementation. OBJECTIVE. The objective of this study was to evaluate the interreader agreement between conventional knee MRI and a 5-minute 3D quantitative double-echo steady-state (qDESS) sequence with automatic T2 mapping and deep learning super-reso…
Chaudhari, A. S., et al. (2021). "Diagnostic accuracy of quantitative multicontrast 5-minute knee MRI using prospective artificial intelligence image quality enhancement." American Journal of Roentgenology 216(6): 1614-1625.
	BACKGROUND. Potential approaches for abbreviated knee MRI, including prospective acceleration with deep learning, have achieved limited clinical implementation. OBJECTIVE. The objective of this study was to evaluate the interreader agreement between conventional knee MRI and a 5-minute 3D quantitative double-echo steady-state (qDESS) sequence with automatic T2 mapping and deep learning super-reso…
Chaudhari, A. S., et al. (2021). "Diagnostic Accuracy of Quantitative Multicontrast 5-Minute Knee MRI Using Prospective Artificial Intelligence Image Quality Enhancement." American Journal of Roentgenology 216(6): 1614-1624.
Chaudhari, A. S., et al. (2020). "Rapid Knee MRI Acquisition and Analysis Techniques for Imaging Osteoarthritis." Journal of Magnetic Resonance Imaging 52(5): 1321-1339.
	Osteoarthritis (OA) of the knee is a major source of disability that has no known treatment or cure. Morphological and compositional MRI is commonly used for assessing the bone and soft tissues in the knee to enhance the understanding of OA pathophysiology. However, it is challenging to extend these imaging methods and their subsequent analysis techniques to study large population cohorts due to …
Chaudhari, A. S., et al. (2021). "Prospective Deployment of Deep Learning in MRI: A Framework for Important Considerations, Challenges, and Recommendations for Best Practices." Journal of Magnetic Resonance Imaging 54(2): 357-371.
	Artificial intelligence algorithms based on principles of deep learning (DL) have made a large impact on the acquisition, reconstruction, and interpretation of MRI data. Despite the large number of retrospective studies using DL, there are fewer applications of DL in the clinic on a routine basis. To address this large translational gap, we review the recent publications to determine three major …
Chaudhari, A. S., et al. (2019). "Combined 5-minute double-echo in steady-state with separated echoes and 2-minute proton-density-weighted 2D FSE sequence for comprehensive whole-joint knee MRI assessment." Journal of Magnetic Resonance Imaging 49(7): e183-e194.
	Background: Clinical knee MRI protocols require upwards of 15 minutes of scan time. Purpose/Hypothesis: To compare the imaging appearance of knee abnormalities depicted with a 5-minute 3D double-echo in steady-state (DESS) sequence with separate echo images, with that of a routine clinical knee MRI protocol. A secondary goal was to compare the imaging appearance of knee abnormalities depicted wit…
Chaudhari, A. S., et al. (2020). "Utility of deep learning super-resolution in the context of osteoarthritis MRI biomarkers." Journal of Magnetic Resonance Imaging 51(3): 768-779.
	Background: Super-resolution is an emerging method for enhancing MRI resolution; however, its impact on image quality is still unknown. Purpose: To evaluate MRI super-resolution using quantitative and qualitative metrics of cartilage morphometry, osteophyte detection, and global image blurring. Study Type: Retrospective. Population: In all, 176 MRI studies of subjects at varying stages of osteoar…
Chaurawal, N., et al. (2023). "Emerging Advances in Nanocarriers Approaches in the Effective Therapy of Pain Related Disorders: Recent Evidence and Futuristic Needs." AAPS PharmSciTech 24(5).
	Pain disorders are the primary cause of disability nowadays. These disorders, such as rheumatoid arthritis (RA) and osteoarthritis (OA), cause loss of function, joint pain and inflammation and deteriorate the quality of life. The treatment of these inflammatory diseases includes anti-inflammatory drugs administered via intra-articular, topical or oral routes, physical rehabilitation or surgery. O…
Chavan, T., et al. (2020). Enhanced single shot detector with image sharpening for detection of knee joint. Proceedings of SPIE - The International Society for Optical Engineering.
	The abrupt movements, accidents, aging and obesity cause different kinds of knee dysfunctions. Therefore, the automatic detection of knee can serve a great purpose in planning related surgeries. The biggest challenge in medical imaging is to get the large number of images along with annotations which are needed for the successful working of convolutional neural networks (CNNs). Sometimes, the con…
Chawla, D., et al. (2022). "Effect of osmolarity and displacement rate on cartilage microfracture clusters failure into two regimes." Journal of the Mechanical Behavior of Biomedical Materials 136.
	Articular cartilage is a poroviscoelastic (PVE) material with remarkable resistance to fracture and fatigue failure. Cartilage failure mechanisms and material properties that govern failure are incompletely understood. Because cartilage is partially comprised of negatively charged glycosaminoglycans, altering solvent osmolarity can influence PVE relaxations. Therefore, this study aims to use osmo…
Che, Z., et al. (2023). "AlexNet architecture for grading diagnosis of knee cartilage injury." Chinese Journal of Interventional Imaging and Therapy 20(4): 218-222.
	Objective To establish an AlexNet architecture based on 3. 0T MR conventional sequence images and T2 mapping and observe its value for grading diagnosis of knee cartilage injury. Methods A total of 2 500 knee MR images acquired from 131 knee cartilage injury patients and 25 subjects who underwent health examination without knee joint disease were selected, including conventional sequence images a…
Chea, P. and J. C. Mandell (2020). "Current applications and future directions of deep learning in musculoskeletal radiology." Skeletal Radiology 49(2): 183-197.
	Deep learning with convolutional neural networks (CNN) is a rapidly advancing subset of artificial intelligence that is ideally suited to solving image-based problems. There are an increasing number of musculoskeletal applications of deep learning, which can be conceptually divided into the categories of lesion detection, classification, segmentation, and non-interpretive tasks. Numerous examples…
Chel, H., et al. (2023). "A Fast Level-Set Curve-Flow Formulation by Logarithmic Step-Size Control for Brain Ultrasound Image Segmentation." IEEE Access 11: 131897-131914.
	Segmentation of different regions in intra-operative brain ultrasound (iBUS) images is often required for assisting the neuro-surgeon. Traditional level-set and active contour-based semi-automatic image segmentation approaches suffer from low accuracy and slow convergence. This paper presents a novel semi-automatic level-set approach for segmenting hyper-echoic (HE), hypo-echoic, and anechoic reg…
Chelstrom, B. P., et al. (2024). "Failure in articular cartilage: Finite element predictions of stress, strain, and pressure under micro-indentation induced fracture." Journal of the Mechanical Behavior of Biomedical Materials 150.
	Articular cartilage is found at the distal end of long bones and is responsible for assisting in joint articulation. While articular cartilage has remarkable resistance to failure, once initially damaged, degeneration is nearly irreversible. Thus, understanding damage initiation is important. There are a few proposed mechanisms for articular cartilage failure initiation: (A) a single collagen fib…
Chen, B., et al. (2024). "Construction of a diagnostic model for osteoarthritis based on transcriptomic immune-related genes." Heliyon 10(1).
	Background: Osteoarthritis (OA) is a leading cause of disability globally, affecting over 500 million individuals worldwide. However, accurate and early diagnosis of OA is challenging to achieve. Immune-related genes play an essential role in OA development. Therefore, the objective of this study was to develop a diagnostic model for OA based on immune-related genes identified in synovial membran…
Chen, D. S., et al. (2021). "A novel application of unsupervised machine learning and supervised machine learning-derived radiomics in anterior cruciate ligament rupture." Risk Management and Healthcare Policy 14: 2657-2664.
	Purpose: We aim to present an unsupervised machine learning application in anterior cruciate ligament (ACL) rupture and evaluate whether supervised machine learning-derived radiomics features enable prediction of ACL rupture accurately. Patients and Methods: Sixty-eight patients were reviewed. Their demographic features were recorded, radiomics features were extracted, and the input dataset was d…
Chen, G. (2014). Handbook of Friction-Vibration Interactions.
	Friction-vibration interactions are common but important phenomena in science and engineering. Handbook of Friction-Vibration Interactions introduces the principles and provides the resources to understand and work with them. A unified theoretical framework includes some of the most important engineering applications. The first three chapters in the book introduce basic concepts and analytical me…
Chen, G. S. (2014). Fundamentals of contact mechanics and friction. Handbook of Friction-Vibration Interactions. G. S. Chen: 71-152.
Chen, H., et al. (2020). "Binary amplitude-only image reconstruction through a MMF based on an AE-SNN combined deep learning model." Optics Express 28(20): 30048-30062.
	The obstacle of imaging through multimode fibers (MMFs) is encountered due to the fact that the inherent mode dispersion and mode coupling lead the output of the MMF to be scattered and bring about image distortions. As a result, only noise-like speckle patterns can be formed on the distal end of the MMF. We propose a deep learning model exploited for computational imaging through an MMF, which c…
Chen, H. and C. Liu (2020). Research on Knee Injuries in College Football Training Based on Artificial Neural Network. 2020 IEEE Conference on Telecommunications, Optics and Computer Science (TOCS).
	In recent years, the number of students receiving football training in colleges has been increasing, however, during football trainings in most colleges and universities, high-intensity sports are generally performed. Therefore, the athletes often experience knee injury during training, which is harmful to the health of athletes and affects football players' professional skills improvement. This …
Chen, H. and C. Liu (2020). Research on Knee Injuries in College Football Training Based on Artificial Neural Network. 2020 IEEE Conference on Telecommunications, Optics and Computer Science, TOCS 2020.
	In recent years, the number of students receiving football training in colleges has been increasing, however, during football trainings in most colleges and universities, high-intensity sports are generally performed. Therefore, the athletes often experience knee injury during training, which is harmful to the health of athletes and affects football players' professional skills improvement. This …
Chen, H., et al. (2023). "Machine Learning in Predicting Printable Biomaterial Formulations for Direct Ink Writing." Research 6.
	Three-dimensional (3D) printing is emerging as a transformative technology for biomedical engineering. The 3D printed product can be patient-specific by allowing customizability and direct control of the architecture. The trial-and-error approach currently used for developing the composition of printable inks is time- and resource-consuming due to the increasing number of variables requiring expe…
Chen, H., et al. (2023). "3D printed scaffolds based on hyaluronic acid bioinks for tissue engineering: a review." Biomaterials Research 27(1).
	Hyaluronic acid (HA) is widely distributed in human connective tissue, and its unique biological and physicochemical properties and ability to facilitate biological structure repair make it a promising candidate for three-dimensional (3D) bioprinting in the field of tissue regeneration and biomedical engineering. Moreover, HA is an ideal raw material for bioinks in tissue engineering because of i…
Chen, H., et al. (2022). "Knee Bone and Cartilage Segmentation Based on a 3D Deep Neural Network Using Adversarial Loss for Prior Shape Constraint." Frontiers in Medicine 9.
	Fast and accurate segmentation of knee bone and cartilage on MRI images is becoming increasingly important in the orthopaedic area, as the segmentation is an essential prerequisite step to a patient-specific diagnosis, optimising implant design and preoperative and intraoperative planning. However, manual segmentation is time-intensive and subjected to inter- and intra-observer variations. Hence,…
Chen, H. X., et al. (2020). Research on Knee Injuries in College Football Training Based on Artificial Neural Network. IEEE Conference on Telecommunications, Optics and Computer Science (TOCS), Shenyang, PEOPLES R CHINA.
	In recent years, the number of students receiving football training in colleges has been increasing, however, during football trainings in most colleges and universities, high-intensity sports are generally performed. Therefore, the athletes often experience knee injury during training, which is harmful to the health of athletes and affects football players' professional skills improvement. This …
Chen, H. X., et al. (2020). Research on Knee Injuries in College Football Training Based on Artificial Neural Network. IEEE Conference on Telecommunications, Optics and Computer Science (TOCS), Shenyang, PEOPLES R CHINA.
Chen, J., et al. (2015). "Biomechanics of oral mucosa." Journal of the Royal Society Interface 12(109).
	The prevalence of prosthodontic treatment has been well recognized, and the need is continuously increasing with the ageing population. While the oral mucosa plays a critical role in the treatment outcome, the associated biomechanics is not yet fully understood. Using the literature available, this paper provides a critical review on four aspects of mucosal biomechanics, including static, dynamic…
Chen, J., et al. (2023). "A Review of the Role of Tendon Stem Cells in Tendon-Bone Regeneration." Medical Science Monitor 29.
	Tendon-bone injuries are a prevalent health concern associated with sports and other physically demanding activities. These injuries have a limited innate healing ability, often leading to the formation of scar tissue rather than the regeneration of healthy tendon tissue. This scar tissue results from excessive fibrosis during the early healing process and often leads to reduced tendon function a…
Chen, J., et al. (2023). "A transfer learning approach for staging diagnosis of anterior cruciate ligament injury on a new modified MR dual precision positioning of thin-slice oblique sagittal FS-PDWI sequence." Japanese Journal of Radiology 41(6): 637-647.
	Purpose: To evaluate the diagnostic performance of the transfer learning approach for grading diagnosis of ACL injury on a new modified dual precision positioning of thin-slice oblique sagittal FS-PDWI (DPP-TSO-Sag-FS-PDWI) sequence. And compare the prediction performances between artificial intelligence (AI) and radiologists. Materials and Methods: Patients with both DPP-TSO-Sag-FS-PDWI sequence…
Chen, J., et al. (2021). "Learning fuzzy clustering for SPECT/CT segmentation via convolutional neural networks." Medical Physics 48(7): 3860-3877.
	Purpose: Quantitative bone single-photon emission computed tomography (QBSPECT) has the potential to provide a better quantitative assessment of bone metastasis than planar bone scintigraphy due to its ability to better quantify activity in overlapping structures. An important element of assessing the response of bone metastasis is accurate image segmentation. However, limited by the properties o…
Chen, J., et al. (2024). "Machine learning-directed electrical impedance tomography to predict metabolically vulnerable plaques." Bioengineering and Translational Medicine 9(1).
	The characterization of atherosclerotic plaques to predict their vulnerability to rupture remains a diagnostic challenge. Despite existing imaging modalities, none have proven their abilities to identify metabolically active oxidized low-density lipoprotein (oxLDL), a marker of plaque vulnerability. To this end, we developed a machine learning-directed electrochemical impedance spectroscopy (EIS)…
Chen, J., et al. (2021). "Multimodality-based knee joint modelling method with bone and cartilage structures for total knee arthroplasty." International Journal of Medical Robotics and Computer Assisted Surgery 17(6).
	Objective: We propose a robust and accurate knee joint modelling method with bone and cartilage structures to enable accurate surgical guidance for knee surgery. Methods: A multimodality registration strategy is proposed to fuse magnetic resonance (MR) and computed tomography (CT) images of the femur and tibia separately to remove spatial inconsistency caused by knee bending in CT/MR scans. Autom…
Chen, J. X., et al. (2001). "Knee surgery assistance: Patient model construction, motion simulation, and biomechanical visualization." IEEE Transactions on Biomedical Engineering 48(9): 1042-1052.
	We present a new system that integrates computer graphics, physics-based modeling, and interactive visualization to assist knee study and surgical operation. First, we discuss generating patient-specific three-dimensional (3-D) knee models from patient's magnetic resonant images (MRIs). The 3-D model is obtained by deforming a reference model to match the MRI dataset. Second, we present simulatin…
Chen, K., et al. (2022). "Artificial Intelligence in Orthopedic Radiography Analysis: A Narrative Review." Diagnostics 12(9).
	Artificial intelligence (AI) in medicine is a rapidly growing field. In orthopedics, the clinical implementations of AI have not yet reached their full potential. Deep learning algorithms have shown promising results in computed radiographs for fracture detection, classification of OA, bone age, as well as automated measurements of the lower extremities. Studies investigating the performance of A…
Chen, M. F., et al. (2023). "Characterization and Advancement of an Evaluation Method for the Treatment of Spontaneous Osteoarthritis in STR/ort Mice: GRGDS Peptides as a Potential Treatment for Osteoarthritis." Biomedicines 11(4).
	STR/ort mice spontaneously exhibit the typical osteoarthritis (OA) phenotype. However, studies describing the relationship between cartilage histology, epiphyseal trabecular bone, and age are lacking. We aimed to evaluate the typical OA markers and quantify the subchondral bone trabecular parameters in STR/ort male mice at different weeks of age. We then developed an evaluation model for OA treat…
Chen, N., et al. (2019). Segmentation of the knee tissues using U-Net neural network based on T1- and T2-weighted MR images. 2019 International Conference on Medical Imaging Physics and Engineering (ICMIPE).
	Objective: To automatically and precisely segment knee tissues for aiding diagnosis or constructing model, a segmentation method using a convolutional neural network which was based on the data set of T1- and T2-weighted MR (magnetic resonance) images was proposed in this paper. Materials and methods: The data set consisted of training set, validation set, and test set, and each of them had image…
Chen, R., et al. (2020). "Biomedical Manufacturing: A Review of the Emerging Research and Applications." Journal of Manufacturing Science and Engineering, Transactions of the ASME 142(11).
	Biomedical manufacturing, which has seen rapid growth over the past decade, is an emerging research area for the manufacturing community. This growth trajectory is exemplified and coupled with a broadening scope of applications with biomedical manufacturing technology, including advancements in the safety, quality, cost, efficiency, and speed of healthcare service and research. The goal of this t…
Chen, S., et al. (2023). "A General Vapor-Induced Coating Approach for Layer-controlled Organic Single Crystals." Advanced Functional Materials 33(11).
	2D organic semiconductor crystals (2D OSCs) are vital for high-performance electronic and optoelectronic devices owing to their unique material merits. However, it is still challenging to fabricate high-quality and large-scale ultrathin 2D OSCs with controllable molecular layers due to the disordered molecular deposition and uncontrollable mass transport in solution-processing fabrication. Here, …
Chen, S., et al. (2023). "An in vitro and in vivo study: Valencene protects cartilage and alleviates the progression of osteoarthritis by anti-oxidative stress and anti-inflammatory effects." International Immunopharmacology 123.
	Background: Osteoarthritis (OA) is a heterogeneous disease involving the whole joint. The pathogenesis involves oxidative stress levels and chronic inflammation, and Valencene (VA) has excellent anti-inflammatory and antioxidant stress abilities. Purpose: The objective was to study the effects of VA therapy on combating oxidative stress and to evaluate the protective effect of chondrocytes to all…
Chen, S., et al. (2023). "Five or more gender- and size-diverse customizations of distal femur prostheses are needed to improve fit for Chinese knees." Knee Surgery, Sports Traumatology, Arthroscopy 31(12): 5388-5397.
	Purpose: Mismatch between partial imported prostheses and Chinese anatomy affects the clinical outcome of the procedure. The purpose of this study was to measure the anatomical dimensions of Chinese distal femurs to provide guidance for the design of more compatible distal femoral prostheses. Methods: A total of 406 healthy distal femurs were reconstructed and measured. Consistency of these measu…
Chen, S., et al. (2023). "ETS2 overexpression ameliorates cartilage injury in osteoarthritis by the ETS2/miR-155/STAT1/DNMT1 feedback loop pathway." Biochimica et Biophysica Acta - Gene Regulatory Mechanisms 1866(4).
	Osteoarthritis (OA) is the most common irreversible chronic joint dysfunction disease, which is pathologically characterized by disturbance of articular cartilage homeostasis leading to subsequent inflammatory response and cartilage extracellular matrix (ECM) degradation. Increasing evidence has demonstrated the dysregulation of transcription factors play crucial roles in the occurrence and devel…
Chen, S. H., et al. (2024). "The Transplantation of 3-Dimensional Spheroids of Adipose-Derived Stem Cells Promotes Achilles Tendon Healing in Rabbits by Enhancing the Proliferation of Tenocytes and Suppressing M1 Macrophages." American Journal of Sports Medicine 52(2): 406-422.
	Background: Tendons have limited regenerative potential, so healing of ruptured tendon tissue requires a prolonged period, and the prognosis is suboptimal. Although stem cell transplantation–based approaches show promise for accelerating tendon repair, the resultant therapeutic efficacy remains unsatisfactory. Hypothesis: The transplantation of stem cells preassembled as 3-dimensional spheroids a…
Chen, T., et al. (2021). "Update on Novel Non-Operative Treatment for Osteoarthritis: Current Status and Future Trends." Frontiers in Pharmacology 12.
	Osteoarthritis (OA) is a leading cause of pain and disability which results in a reduced quality of life. Due to the avascular nature of cartilage, damaged cartilage has a finite capacity for healing or regeneration. To date, conservative management, including physical measures and pharmacological therapy are still the principal choices offered for OA patients. Joint arthroplasties or total repla…
Chen, W., et al. (2024). "Artificial intelligence powered advancements in upper extremity joint MRI: A review." Heliyon 10(7).
	Magnetic resonance imaging (MRI) is an indispensable medical imaging examination technique in musculoskeletal medicine. Modern MRI techniques achieve superior high-quality multiplanar imaging of soft tissue and skeletal pathologies without the harmful effects of ionizing radiation. Some current limitations of MRI include long acquisition times, artifacts, and noise. In addition, it is often chall…
Chen, W. M., et al. (2022). "Modulation of internal tissue stresses of the knee via control of variable-stiffness properties in a 3D-printed footwear: A combined experimental and finite element analysis." Medical Engineering and Physics 104.
	Aims: : Therapeutic footwear with variable-stiffness properties has been shown to be effective in reducing the external knee adduction moment. However, the exact changes of internal tissue stresses following intervention with variable-stiffness footwear remains unknown. The objective of this study is to construct a finite element model of the foot-ankle-knee complex to investigate the therapeutic…
Chen, X., et al. (2024). "Quantitative Magnetic Resonance Imaging Had Greater Sensitivity in Diagnosing Chondral Lesions of the Knee: A Systematic Review and Meta-Analysis." Arthroscopy - Journal of Arthroscopic and Related Surgery.
	Purpose: To investigate the accuracy and reliability of magnetic resonance imaging (MRI) in identifying and grading chondral lesions and explore the optimal imaging technique to image cartilage. Method: A comprehensive search was conducted on Medline, Embase, and Cochrane Library. Eligible cohort studies published before August 2022 were included. The study reports used MRI to diagnose and grade …
Chen, X. B., et al. (2023). "Biomaterials / bioinks and extrusion bioprinting." Bioactive Materials 28: 511-536.
	Bioinks are formulations of biomaterials and living cells, sometimes with growth factors or other biomolecules, while extrusion bioprinting is an emerging technique to apply or deposit these bioinks or biomaterial solutions to create three-dimensional (3D) constructs with architectures and mechanical/biological properties that mimic those of native human tissue or organs. Printed constructs have …
Chen, Y., et al. (2024). "A tough and bioadhesive injectable hydrogel formed with maleimidyl alginate and pristine gelatin." Carbohydrate Polymers 334.
	Injectable hydrogels have wide applications in clinical practice. However, the development of tough and bioadhesive ones based on biopolymers, along with biofriendly and robust crosslinking strategies, still represents a great challenge. Herein, we report an injectable hydrogel composed of maleimidyl alginate and pristine gelatin, for which the precursor solutions could self-crosslink via mild Mi…
Chen, Y., et al. (2018). "Subchondral Trabecular Rod Loss and Plate Thickening in the Development of Osteoarthritis." Journal of Bone and Mineral Research 33(2): 316-327.
	Developing effective treatment for osteoarthritis (OA), a prevalent and disabling disease, has remained a challenge, primarily because of limited understanding of its pathogenesis and late diagnosis. In the subchondral bone, rapid bone loss after traumatic injuries and bone sclerosis at the advanced stage of OA are well-recognized hallmarks of the disease. Recent studies have further demonstrated…
Chen, Y., et al. (2024). "An extensive evaluation of laser tissue welding and soldering biotechnologies: Recent advancements, progress, and applications." Current Research in Biotechnology 8.
	In the rapidly advancing field of modern medicine, despite the availability of sophisticated techniques, suturing remains a fundamental procedure in both surgical and internal medicine operations. However, this traditional method inevitably gives rise to issues such as inflammation, fibrosis, or secondary damage. Laser tissue welding and soldering technologies offer a non-contact approach to surg…
Chen, Y., et al. (2024). "Using Google web search to analyze and evaluate the application of ChatGPT in femoroacetabular impingement syndrome." Frontiers in Public Health 12.
	Background: Chat Generative Pre-trained Transformer (ChatGPT) is a new machine learning tool that allows patients to access health information online, specifically compared to Google, the most commonly used search engine in the United States. Patients can use ChatGPT to better understand medical issues. This study compared the two search engines based on: (i) frequently asked questions (FAQs) abo…
Chen, Z., et al. (2021). "Application of CT Medical Imaging Combined with Deep Learning 3D Reconstruction in the Diagnosis and Rehabilitation of Anterior Cruciate Ligament Injury in Table Tennis Players." Journal of Healthcare Engineering 2021.
	Because of the intense competition, table tennis requires players to bear a strong physiological load, which increases the risk of sports injury. Anterior cruciate ligament (ACL) is an important structure of the knee joint to maintain forward stability and rotational stability and is also a common sports injury in table tennis players. ACL has poor self-repair ability after injury. Therefore, the…
Chen, Z., et al. (2021). "Understanding the cutting mechanisms of composite structured soft tissues." International Journal of Machine Tools and Manufacture 161.
	Arthroscopic debridement with shaver is a standard procedure for the treatment of meniscus injury. The tissue damage level and surface quality depend significantly on the performance of the instrument and clinical operation. Therefore, it is critical to understand the cutting mechanism which causes collagen fibril fracture, in order to optimize the instrument designing and surgical processing. Ne…
Cheng, C. F. and C. J. Lin (2023). "Building a Low-Cost Wireless Biofeedback Solution: Applying Design Science Research Methodology." Sensors 23(6).
	In recent years, affective computing has emerged as a promising approach to studying user experience, replacing subjective methods that rely on participants’ self-evaluation. Affective computing uses biometrics to recognize people’s emotional states as they interact with a product. However, the cost of medical-grade biofeedback systems is prohibitive for researchers with limited budgets. An alter…
Cheng, H., et al. (2022). "Organic photovoltaic device enhances the neural differentiation of rat bone marrow-derived mesenchymal stem cells." Medicine in Novel Technology and Devices 16.
	Electrical stimulation is known to be involved in stem cell differentiation, particularly neural differentiation. Various electrical stimulation systems and devices have been developed for neural tissue engineering. The organic photovoltaic materials PM6 and Y6 have showed high-power conversion efficiency. In this study, we used PM6 and Y6 to develop an organic photovoltaic device (OPD) to supply…
Cheng, K. Y., et al. (2020). Addressing The False Negative Problem of Deep Learning MRI Reconstruction Models by Adversarial Attacks and Robust Training. 3rd Conference on Medical Imaging with Deep Learning (MIDL), Electr Network.
	Deep learning models have been shown to be successful in accelerating MRI reconstruction, over traditional methods. However, it has been observed that these methods tend to miss rare small features, such as meniscal tears, subchondral osteophyte, etc. in musculoskeletal applications. This is a concerning finding as these small and rare features are the particularly relevant in clinical diagnostic…
Cheng, L. and Z. Y. Liu (2022). "Flexible tactile sensing technology and its application in medical rehabilitation robots." Kongzhi yu Juece/Control and Decision 37(6): 1409-1432.
	Flexible tactile sensors are easy to fit irregular surfaces such as the skin. Compared with the rigid sensors, they have better signal perception ability, higher accuracy and better wearing comfort. Therefore, they play an important role in human-computer interaction, medical equipment, wearable devices, health monitoring and other fields. This review systematically introduces and compares flexib…
Cheng, Q., et al. (2024). "Application of machine learning-based multi-sequence MRI radiomics in diagnosing anterior cruciate ligament tears." Journal of Orthopaedic Surgery and Research 19(1).
	Objective: To compare the diagnostic power among various machine learning algorithms utilizing multi-sequence magnetic resonance imaging (MRI) radiomics in detecting anterior cruciate ligament (ACL) tears. Additionally, this research aimed to create and validate the optimal diagnostic model. Methods: In this retrospective analysis, 526 patients were included, comprising 178 individuals with ACL t…
Cheng, R., et al. (2020). "Fully automated patellofemoral MRI segmentation using holistically nested networks: Implications for evaluating patellofemoral osteoarthritis, pain, injury, pathology, and adolescent development." Magnetic Resonance in Medicine 83(1): 139-153.
	Purpose: Our clinical understanding of the relationship between 3D bone morphology and knee osteoarthritis, as well as our ability to investigate potential causative factors of osteoarthritis, has been hampered by the time-intensive nature of manually segmenting bone from MR images. Thus, we aim to develop and validate a fully automated deep learning framework for segmenting the patella and dista…
Cheng, Y., et al. (2011). "An analysis algorithm for accurate determination of articular cartilage thickness of hip joint from MR images." Journal of Magnetic Resonance Imaging 34(1): 136-149.
	Purpose: To test the accuracy of the most widely used technique based on edge detection for thickness measurement of the hip joint cartilage in MR images, and to improve the measurement accuracy by developing a new measurement method based on a model of the MRI process. Materials and Methods: MRI was performed in 3 normal cadaver hips, 25 hips of normal volunteers, and 25 hips of patients with os…
Chi, Q., et al. (2023). "Biomechanics Assist Measurement, Modeling, Engineering Applications, and Clinical Decision Making in Medicine." Bioengineering 10(1).
Chiang, J. C. B., et al. (2023). "The impact of dry eye disease on corneal nerve parameters: A systematic review and meta-analysis." Ophthalmic and Physiological Optics 43(5): 1079-1091.
	Purpose: Dry eye disease (DED) is a growing global health problem with a significant impact on the quality of life of patients. While neurosensory abnormalities have been recognised as a contributor to DED pathophysiology, the potential role of in vivo corneal confocal microscopy in detecting nerve loss or damage remains unclear. This systematic review with meta-analysis (PROSPERO registered CRD4…
Chiang, Y. T., et al. (2015). Non-invasive detection of sound signals for diagnosis of ligament injuries around knee based on mel-frequency cepstrum. Frontiers in Artificial Intelligence and Applications. 274: 1940-1949.
	We conducted a non-invasive method to detect ligament injuries of knee. The detection tool is an electronic stethoscope made by myself. We detect and record the sound around knee-joint to determine the possibility of ligament injury. The subjects' knee-joint sound was recorded during the passive motion of knee joint. In our study, we increase the sensing positions around the knee joint. Using the…
Chidi-Egboka, N. C., et al. (2023). "Blink Rate Measured In Situ Decreases While Reading From Printed Text or Digital Devices, Regardless of Task Duration, Difficulty, or Viewing Distance." Investigative Ophthalmology and Visual Science 64(2).
	PURPOSE. To compare blinking measured in situ during various tasks and examine relationships with ocular surface symptoms. The day-to-day repeatability of the blink rate and interblink interval was assessed. METHODS. Twenty-four students (28.6 ± 6.3 years; 8 male and 16 female) completed six reading tasks (printed text, laptop, TV, smartphone, smartphone at 50% brightness, smartphone with complex…
Chidi-Egboka, N. C., et al. (2022). "Smartphone gaming induces dry eye symptoms and reduces blinking in school-aged children." Eye (Basingstoke).
	Purpose: Smartphone use by children is rising rapidly, but its ocular surface impact is unknown. This study examined the effect of smartphone use on blinking, symptoms, and tear function in children. Methods: Prospective intervention study where 36 children aged 6–15years (14 M:22 F) played games on a smartphone continuously for one hour. Symptoms (SANDE, IOSS, NRS) and tear film (lipid layer thi…
Chidi-Egboka, N. C., et al. (2023). "Smartphone gaming induces dry eye symptoms and reduces blinking in school-aged children." Eye (Basingstoke) 37(7): 1342-1349.
	Purpose: Smartphone use by children is rising rapidly, but its ocular surface impact is unknown. This study examined the effect of smartphone use on blinking, symptoms, and tear function in children. Methods: Prospective intervention study where 36 children aged 6–15years (14 M:22 F) played games on a smartphone continuously for one hour. Symptoms (SANDE, IOSS, NRS) and tear film (lipid layer thi…
Chidi-Egboka, N. C., et al. (2023). "Blinking and normal ocular surface in school-aged children and the effects of age and screen time." British Journal of Ophthalmology 107(11): 1613-1620.
	Purpose Baseline ocular surface characteristics in children require investigation. This study characterised blinking and relationships with ocular symptoms, tear film and digital device use. Methods 45 children aged 6-15 years (56% female) participated in a cross-sectional study. Ocular surface symptoms (Instant Ocular Symptoms Survey, Dry Eye Questionnaire 5, Symptoms Assessment in Dry Eye, Ocul…
Chinese Branch of the Asian Dry Eye, S., et al. (2022). "Chinese expert consensus on dry eye: lifestyle-related dry eye (2022)." Chinese Journal of Ophthalmology 58(8): 573-583.
	Epidemiological studies have confirmed that the incidence of dry eye is closely related to lifestyles. The Expert Consensus on Dry Eye in China: Definition and Classification (2020) incorporated lifestyle-related factors into the classification of causes and risk factors for dry eye. In order to improve the diagnosis, treatment and prevention of this type of dry eye, the experts from the Chinese …
Chivate, A. and C. Zhou (2024). "Additive manufacturing of micropatterned functional surfaces: a review." International Journal of Extreme Manufacturing 6(4).
	Highlights Provide a comprehensive overview of the different micromanufacturing techniques with a detailed focus on drop-on-demand (DOD) inkjet printing and DLP based printing. Introduce the working principles of DOD inkjet printing and DLP printing and discuss the current status pertaining to micro fabrication. Summarize notable applications of DOD and DLP based printing technology at micro scal…
Cho, J. H., et al. (2024). "Age and medial compartmental OA were important predictors of the lateral compartmental OA in the discoid lateral meniscus: Analysis using machine learning approach." Knee Surgery, Sports Traumatology, Arthroscopy 32(7): 1660-1671.
	Purpose: The objective of this study was to develop a machine learning model that would predict lateral compartment osteoarthritis (OA) in the discoid lateral meniscus (DLM), from which to then identify factors contributing to lateral compartment OA, with a key focus on the patient's age. Methods: Data were collected from 611 patients with symptomatic DLM diagnosed using magnetic resonance imagin…
Cho, J. H., et al. (2024). "Age and medial compartmental OA were important predictors of the lateral compartmental OA in the discoid lateral meniscus: Analysis using machine learning approach." Knee Surgery Sports Traumatology Arthroscopy 32(7): 1660-1671.
	PurposeThe objective of this study was to develop a machine learning model that would predict lateral compartment osteoarthritis (OA) in the discoid lateral meniscus (DLM), from which to then identify factors contributing to lateral compartment OA, with a key focus on the patient's age.MethodsData were collected from 611 patients with symptomatic DLM diagnosed using magnetic resonance imaging bet…
Choi, B. S., et al. (2023). "Subchondral insufficiency fracture is a predictive factor of osteoarthritis progression and conversion to arthroplasty in non-surgically treated medial meniscus root tear." Knee Surgery, Sports Traumatology, Arthroscopy 31(10): 4492-4500.
	Purpose: To investigate the radiographic and clinical outcomes of non-surgical treatment for medial meniscus posterior root tear (MMPRT), and prognostic factors for osteoarthritis (OA) progression and clinical failure. Methods: A prospectively collected database was retrospectively reviewed for patients who were diagnosed with acute medial meniscus posterior root tear (MMPRT) between 2013 and 202…
Choi, H. F., et al. (2014). "Multimodal composition of the digital patient: A strategy for the knee articulation." Visual Computer 30(6-8): 739-749.
	Creating virtual bodies of real patients and using them for diagnosis and treatment planning offer the potential to further empower clinical decision making by medical experts. Virtual patient modeling allows to examine the mechanical and physiological conditions under which articulations are operating in a variety of activities without putting the patient in hazard. The continuous scientific pro…
Choi, J. H., et al. (2018). "The influences of smartphone use on the status of the tear film and ocular surface." PLoS One 13(10).
	Purpose To investigate the influences of smartphone use on ocular symptoms, status of the tear film, and oxidative stress indices in the tears and at the ocular surface. Methods Eighty healthy volunteers were enrolled in the study. Subjective symptoms and asthenopia were evaluated using the ocular surface disease index (OSDI), visual analogue scale (VAS), and computer vision syndrome (CVS) score …
Choi, J. H., et al. (2018). "The influences of smartphone use on the status of the tear film and ocular surface." PLoS One 13(10): e0206541.
	PURPOSE: To investigate the influences of smartphone use on ocular symptoms, status of the tear film, and oxidative stress indices in the tears and at the ocular surface. METHODS: Eighty healthy volunteers were enrolled in the study. Subjective symptoms and asthenopia were evaluated using the ocular surface disease index (OSDI), visual analogue scale (VAS), and computer vision syndrome (CVS) scor…
Choi, J. H., et al. (2018). "The influences of smartphone use on the status of the tear film and ocular surface." PLoS One 13(10).
Choi, S. H., et al. (2024). "Effects of a Combination of Polynucleotide and Hyaluronic Acid for Treating Osteoarthritis." International Journal of Molecular Sciences 25(3).
	Knee osteoarthritis (OA), an age-related degenerative disease characterized by severe pain and disability, is treated using polynucleotides (PNs) and hyaluronic acid (HA). The intra-articular (IA) injection of HA has been studied extensively in both animal models and in humans; however, the efficacy and mechanisms of action remain unclear. In addition, there has been a paucity of research regardi…
Choi, Y., et al. (2019). "Tissue engineering strategies for intervertebral disc treatment using functional polymers." Polymers 11(5).
	Intervertebral disc (IVD) is the fibrocartilage between the vertebrae, allowing the spine to move steadily by bearing multidirectional complex loads. Aging or injury usually causes degeneration of IVD, which is one of the main reasons for low back pain prevalent worldwide and reduced quality of life. While various treatment strategies for degenerative IVD have been studied using in vitro studies,…
Chomachayi, M. D., et al. (2021). "Mathematical modeling of electrospinning process of silk fibroin/gelatin nanofibrous mat: Comparison of the accuracy of GMDH and RSM models." Journal of Industrial Textiles 50(7): 1020-1039.
	In this study, the nanofiber mat of silk fibroin and gelatin was fabricated by electrospinning process. As biological properties of the electrospun mat are bound up with the diameter of nanofibers, the group method of data handling along with the response surface methodology were adopted in order to explore the dependency of the diameter on the variables such as blend ratio, solution concentratio…
Chong, L. R., et al. (2021). "3D MRI with CT-like bone contrast – An overview of current approaches and practical clinical implementation." European Journal of Radiology 143.
	CT is the imaging modality of choice for assessment of 3D bony morphology but incurs the penalty of ionizing radiation. Improving the ability of 3D MRI to provide high-resolution images of cortical bone with CT-like bone contrast has been a focus of recent research. The ability of 3D MRI to deliver cortical bone information with similar diagnostic performance to CT would complement assessment of …
Chou, Y. T., et al. (2023). "Development of artificial intelligence-based clinical decision support system for diagnosis of meniscal injury using magnetic resonance images." Biomedical Signal Processing and Control 82.
	Background: Magnetic resonance imaging (MRI) examinations are often necessary for the diagnosis of meniscal injuries. Due to the quantity and detail of the images in an MRI examination, a careful reading of MR images is time-consuming even for experienced physicians. The use of artificial intelligence (AI) models for interpreting MR images may address this problem. Objective: This study aimed to …
Chou, Y. T., et al. (2023). "Development of artificial intelligence-based clinical decision support system for diagnosis of meniscal injury using magnetic resonance images." Biomedical Signal Processing and Control 82.
	Background: Magnetic resonance imaging (MRI) examinations are often necessary for the diagnosis of meniscal injuries. Due to the quantity and detail of the images in an MRI examination, a careful reading of MR images is time-consuming even for experienced physicians. The use of artificial intelligence (AI) models for interpreting MR images may address this problem. Objective: This study aimed to …
Chou, Y. T., et al. (2023). "Development of artificial intelligence-based clinical decision support system for diagnosis of meniscal injury using magnetic resonance images." Biomedical Signal Processing and Control 82.
	Background: Magnetic resonance imaging (MRI) examinations are often necessary for the diagnosis of meniscal injuries. Due to the quantity and detail of the images in an MRI examination, a careful reading of MR images is time-consuming even for experienced physicians. The use of artificial intelligence (AI) models for interpreting MR images may address this problem.Objective: This study aimed to u…
Chu, C. R., et al. (2010). "Clinical optical coherence tomography of early articular cartilage degeneration in patients with degenerative meniscal tears." Arthritis and Rheumatism 62(5): 1412-1420.
	Objective. Quantitative and nondestructive methods for clinical diagnosis and staging of articular cartilage degeneration are important to the evaluation of potential disease-modifying treatments in osteoarthritis (OA). Optical coherence tomography (OCT) is a novel imaging technology that can generate microscopic-resolution cross-sectional images of articular cartilage in near real-time. This stu…
Chung, C. B., et al. (2024). "MRI in MSK: is it the ultimate examination?" Skeletal Radiology.
Chung, J. H., et al. (2024). "Random forest identifies predictors of discharge destination following total shoulder arthroplasty." JSES International 8(2): 317-321.
	Background: Machine learning algorithms are finding increasing use in prediction of surgical outcomes in orthopedics. Random forest is one of such algorithms popular for its relative ease of application and high predictability. In the process of sample classification, algorithms also generate a list of variables most crucial in the sorting process. Total shoulder arthroplasty (TSA) is a common or…
Chuttar, A., et al. (2021). Deep Learning to Enhance Transient Thermal Performance and Real-Time Control of an Energy Storage (TES) Platform. 2021 20th IEEE Intersociety Conference on Thermal and Thermomechanical Phenomena in Electronic Systems (iTherm).
	Phase Change Materials (PCMs) are used for thermal energy storage (TES) due to their high latent heat capacity. While inorganic PCMs have the ability to store large amounts of thermal energy (as they possess higher values of latent heat capacity) they need significant supercooling to initiate solidification - which compromises their operational reliability (compared to organic PCMs). ‘Cold Finger…
Chuttar, A., et al. (2021). Deep Learning to Enhance Transient Thermal Performance and Real-Time Control of an Energy Storage (TES) Platform. 20th InterSociety Conference on Thermal and Thermomechanical Phenomena in Electronic Systems (ITherm), Electr Network.
	Phase Change Materials (PCMs) are used for thermal energy storage (TES) due to their high latent heat capacity. While inorganic PCMs have the ability to store large amounts of thermal energy (as they possess higher values of latent heat capacity) they need significant supercooling to initiate solidification - which compromises their operational reliability (compared to organic PCMs). 'Cold Finger…
Chuttar, A., et al. (2021). Deep Learning to Enhance Transient Thermal Performance and Real-Time Control of an Energy Storage (TES) Platform. 20th InterSociety Conference on Thermal and Thermomechanical Phenomena in Electronic Systems (ITherm), Electr Network.
Ciliberti, F. K., et al. (2022). "The role of bone mineral density and cartilage volume to predict knee cartilage degeneration." European Journal of Translational Myology 32(2).
	Knee Osteoarthritis (OA) is a highly prevalent condition affecting knee joint that causes loss of physical function and pain. Clinical treatments are mainly focused on pain relief and limitation of disabilities; therefore, it is crucial to find new paradigms assessing cartilage conditions for detecting and monitoring the progression of OA. The goal of this paper is to highlight the predictive pow…
Ciliberti, F. K., et al. (2022). "CT-and MRI-Based 3D Reconstruction of Knee Joint to Assess Cartilage and Bone." Diagnostics 12(2).
	For the observation of human joint cartilage, X-ray, computed tomography (CT) or magnetic resonance imaging (MRI) are the main diagnostic tools to evaluate pathologies or traumas. The current work introduces a set of novel measurements and 3D features based on MRI and CT data of the knee joint, used to reconstruct bone and cartilages and to assess cartilage condition from a new perspective. Forty…
Ciobanu, I. and M. Berteanu (2012). Advanced rehabilitation technology. Applied Mechanics and Materials. 186: 35-45.
	Advanced Rehabilitation Technology provides complex tools with both therapeutical and assistive function. Both designing and therapeutic use of these cybernetic organisms need a sustained interdisciplinary collaboration, the achievements in this domain being the result of the team work of software specialists, researchers from medical, kinematic, technical, electronic, military, sports fields, ps…
Ciszkiewicz, A., et al. (2024). "Assessing the behavior of a hybrid model of the knee with contact surrogate under parameter uncertainties." Computer Methods in Biomechanics and Biomedical Engineering.
	Modeling the knee is an important factor in increasing the quality of life of both healthy individuals and patients. Nevertheless, the intricate nature of the knee makes this problem complicated. In this study, an extension to an established planar knee joint model with Hertzian contact pairs is proposed with contact mechanics based on polynomial chaos expansion surrogate. Firstly, the finite ele…
Ciuffini, A. F., et al. (2022). "Use of an automatic optical inspection system for the detection of defects arising from continuous casting processes, based on Machine Learning algorithms, for the analysis of incidence of oscillation marks on AISI 316L and 316LI austenitic stainless-steel slabs." Metallurgia Italiana 114(4): 59-69.
	Nowadays, continuous casting is the technology for the solidification of steel that is prevailing throughout the world. It has established itself thanks to the high productivity, the metallurgical high-quality of the products and the elevated degree of automation that distinguishes it from other processes. However, defects arising from continuous casting can compromise the structural integrity of…
Clark, A., et al. (2023). "In situ forming biomaterials as muscle void fillers for the provisional treatment of volumetric muscle loss injuries." Materials Today Bio 22.
	Volumetric muscle loss (VML) represents a devastating extremity injury which leads to chronic functional deficits and disability and is unrecoverable through normal healing pathways. When left untreated, the VML pathophysiology creates many challenges towards successful treatment, such as altered residual muscle architecture, excessive fibrosis, and contracture(s). As such, innovative approaches …
Clark, N. and E. Comerford (2023). "An update on mobility assessment of dogs with musculoskeletal disease." Journal of Small Animal Practice 64(10): 599-610.
	Mobility impairments associated with musculoskeletal diseases, such as osteoarthritis and degenerative joint disease, affect approximately 200,000 dogs annually and pose a notable challenge to canine health and welfare. Osteoarthritis causes the remodelling of synovial joints, alongside inflammation and impaired mechanical function which can be extremely debilitating. Secondary osteoarthritis com…
Clarke, E. J., et al. (2022). "Temporal extracellular vesicle protein changes following intraarticular treatment with integrin α10β1-selected mesenchymal stem cells in equine osteoarthritis." Frontiers in Veterinary Science 9.
	Introduction: Equine osteoarthritis (OA) is a heterogeneous, degenerative disease of the musculoskeletal system with multifactorial causation, characterized by a joint metabolic imbalance. Extracellular vesicles are nanoparticles involved in intracellular communication. Mesenchymal stem cell (MSC) therapy is a form of regenerative medicine that utilizes their properties to repair damaged tissues.…
Clement, N. D. (2022). "Predicting the risk of needing a total knee arthroplasty." The Lancet Rheumatology 4(2): e78-e79.
Clohisy, J. C. F., et al. (2023). "Failure of nonoperative care in adult symptomatic lumbar scoliosis: incidence, timing, and risk factors for conversion from nonoperative to operative treatment." Journal of Neurosurgery: Spine 39(4): 498-508.
	OBJECTIVE The Adult Symptomatic Lumbar Scoliosis (ASLS) study is a prospective multicenter trial with randomized and observational cohorts comparing operative and nonoperative treatment for ASLS. The objective of the present study was to perform a post hoc analysis of the ASLS trial to examine factors related to failure of nonoperative treatment in ASLS. METHODS Patients from the ASLS trial who i…
Cobian, D. G., et al. (2017). "Knee Extensor Rate of Torque Development before and after Arthroscopic Partial Meniscectomy, with Analysis of Neuromuscular Mechanisms." Journal of Orthopaedic and Sports Physical Therapy 47(12): 945-956.
	STUDY DESIGN: Descriptive, prospective single-cohort longitudinal study. BACKGROUND: Though rapid torque development is essential in activities of daily living and sports, it hasn't been specifically tested by most physical therapists or incorporated into rehabilitation programs until late in the treatment process. Little evidence is available on quadriceps torque development capacity before and …
Cocea, A. C. and C. I. Stoica (2024). "Interactions and Trends of Interleukins, PAI-1, CRP, and TNF-α in Inflammatory Responses during the Perioperative Period of Joint Arthroplasty: Implications for Pain Management—A Narrative Review." Journal of Personalized Medicine 14(5).
	Inflammation during the perioperative period of joint arthroplasty is a critical aspect of patient outcomes, influencing both the pathophysiology of pain and the healing process. This narrative review comprehensively evaluates the roles of specific cytokines and inflammatory biomarkers in this context and their implications for pain management. Inflammatory responses are initiated and propagated …
Coles-Brennan, C., et al. (2019). "Management of digital eye strain." Clinical and Experimental Optometry 102(1): 18-29.
	Digital eye strain, an emerging public health issue, is a condition characterised by visual disturbance and/or ocular discomfort related to the use of digital devices and resulting from a range of stresses on the ocular environment. This review aims to provide an overview of the extensive literature on digital eye strain research with particular reference to the clinical management of symptoms. A…
Compton, J., et al. (2020). "Iatrogenic Articular Cartilage Injury in Arthroscopic Hip and Knee Videos and the Potential for Cartilage Cell Death When Simulated in a Bovine Model." Arthroscopy - Journal of Arthroscopic and Related Surgery 36(8): 2114-2121.
	Purpose: To determine the incidence and characterize the severity of iatrogenic cartilage injuries. Methods: Technique videos of arthroscopic femoral acetabular impingement procedures and meniscus repairs on VuMedi (n = 85) and Arthroscopy Techniques (n = 45) were reviewed and iatrogenic cartilage injuries were identified and graded (minor, intermediate, and major injury) by 2 independent reviewe…
Connolly, C., et al. (2022). "SAF-A promotes origin licensing and replication fork progression to ensure robust DNA replication." Journal of Cell Science 135(2).
	The organisation of chromatin is closely intertwined with biological activities of chromosome domains, including transcription and DNA replication status. Scaffold-attachment factor A (SAF-A), also known as heterogeneous nuclear ribonucleoprotein U (HNRNPU), contributes to the formation of open chromatin structure. Here, we demonstrate that SAF-A promotes the normal progression of DNA replication…
Consejo, A., et al. (2023). "Relationship between corneal tissue and shape in short-term soft contact lens wear." Ophthalmic and Physiological Optics 43(6): 1372-1378.
	Purpose: To investigate which morphometric and ocular surface tissue parameters are affected by short-term soft contact lens (CL) wear and to assess whether they carry related or independent information. Methods: Twenty-two healthy participants wore silicone hydrogel (SiHy; MyDay, CooperVision) soft CLs for 8 h in their left eye. Corneal tomography and corneoscleral topography were captured befor…
Cook, M. T., et al. (2021). "Polymers Exhibiting Lower Critical Solution Temperatures as a Route to Thermoreversible Gelators for Healthcare." Advanced Functional Materials 31(8).
	The ability to trigger changes to material properties with external stimuli, so-called “smart” behavior, has enabled novel technologies for a wide range of healthcare applications. Response to small changes in temperature is particularly attractive, where material transformations may be triggered by contact with the human body. Thermoreversible gelators are materials where warming triggers revers…
Coppola, C., et al. (2024). "Osteoarthritis: Insights into Diagnosis, Pathophysiology, Therapeutic Avenues, and the Potential of Natural Extracts." Current Issues in Molecular Biology 46(5): 4063-4105.
	Osteoarthritis (OA) stands as a prevalent and progressively debilitating clinical condition globally, impacting joint structures and leading to their gradual deterioration through inflammatory mechanisms. While both non-modifiable and modifiable factors contribute to its onset, numerous aspects of OA pathophysiology remain elusive despite considerable research strides. Presently, diagnosis heavil…
Costa, F. R., et al. (2024). "The Synergistic Effects of Hyaluronic Acid and Platelet-Rich Plasma for Patellar Chondropathy." Biomedicines 12(1).
	Musculoskeletal disorders are increasingly prevalent worldwide, causing significant socioeconomic burdens and diminished quality of life. Notably, patellar chondropathy (PC) is among the most widespread conditions affecting joint structures, resulting in profound pain and disability. Hyaluronic acid (HA) and platelet-rich plasma (PRP) have emerged as reliable, effective, and minimally invasive al…
Cote, M. P. and J. H. Lubowitz (2024). "Recommended Requirements and Essential Elements for Proper Reporting of the Use of Artificial Intelligence Machine Learning Tools in Biomedical Research and Scientific Publications." Arthroscopy - Journal of Arthroscopic and Related Surgery 40(4): 1033-1038.
	Essential elements required for proper use of artificial intelligence machine learning tools in biomedical research and scientific publications include (1) explanation justifying why a machine learning approach contributes to the purpose of the study; (2) description of the adequacy of the data (input) to produce the desired results (output); (3) details of the algorithmic (i.e., computational) a…
Cote, M. P., et al. (2021). "Artificial Intelligence, Machine Learning, and Medicine: A Little Background Goes a Long Way Toward Understanding." Arthroscopy - Journal of Arthroscopic and Related Surgery 37(6): 1699-1702.
	Artificial intelligence (AI) and machine learning refer to computers built and programed by humans to perform tasks according to our design. This is vital to keep in mind as we try to understand the application of AI to medicine. AI is a tool with strengths and limitations. The primary strength of AI is that it allows us to assimilate and process unlimited quantities of health care data. The limi…
Coughlan, C., et al. (2017). "Compound copper chalcogenide nanocrystals." Chemical Reviews 117(9): 5865-6109.
	This review captures the synthesis, assembly, properties, and applications of copper chalcogenide NCs, which have achieved significant research interest in the last decade due to their compositional and structural versatility. The outstanding functional properties of these materials stems from the relationship between their band structure and defect concentration, including charge carrier concent…
Courot, A., et al. (2021). "Automatic cervical lymphadenopathy segmentation from CT data using deep learning." Diagnostic and Interventional Imaging 102(11): 675-681.
	Purpose: The purpose of this study was to develop a fast and automatic algorithm to detect and segment lymphadenopathy from head and neck computed tomography (CT) examination. Materials and methods: An ensemble of three convolutional neural networks (CNNs) based on a U-Net architecture were trained to segment the lymphadenopathies in a fully supervised framework. The resulting predictions were as…
Couteaux, V., et al. (2019). "Automatic knee meniscus tear detection and orientation classification with Mask-RCNN." Diagnostic and Interventional Imaging 100(4): 235-242.
	Purpose: This work presents our contribution to a data challenge organized by the French Radiology Society during the Journees Francophones de Radiologie in October 2018. This challenge consisted in classifying MR images of the knee with respect to the presence of tears in the knee menisci, on meniscal tear location, and meniscal tear orientation. Materials and methods: We trained a mask region-b…
Couteaux, V., et al. (2019). "Automatic knee meniscus tear detection and orientation classification with Mask-RCNN." Diagn Interv Imaging 100(4): 235-242.
	PURPOSE: This work presents our contribution to a data challenge organized by the French Radiology Society during the Journées Francophones de Radiologie in October 2018. This challenge consisted in classifying MR images of the knee with respect to the presence of tears in the knee menisci, on meniscal tear location, and meniscal tear orientation. MATERIALS AND METHODS: We trained a mask region-b…
Couteaux, V., et al. (2019). "Automatic knee meniscus tear detection and orientation classification with Mask-RCNN." Diagnostic and Interventional Imaging 100(4): 235-242.
Crespo-Santiago, J., et al. (2024). "Oozing: An accessible technique to create 3D-printed scaffolds suitable for tissue engineering." International Journal of Bioprinting 10(2): 500-517.
	Tissue-engineered constructs require mimicking the extracellular matrix microenvironment of native tissue for better promoting cell growth. Commercial three-dimensional (3D) printers provide a versatile platform to fabricate tissue models, but they possess certain constraints regarding the reproduction of natural tissue structures due to the limited functionality of current slicing strategies and…
Crutchfield, C. R., et al. (2021). "A Systematic Assessment of YouTube Content on Femoroacetabular Impingement: An Updated Review." Orthopaedic Journal of Sports Medicine 9(6).
	Background: Online video-sharing platforms such as YouTube have become popular sources of medical information for patients. However, concern exists regarding the quality of such non–peer reviewed content. In fact, a previous investigation found the majority of YouTube information related to femoroacetabular impingement (FAI) to be of poor quality. Purpose: To provide an updated assessment of the …
Csore, J., et al. (2023). "Automatic Classification of Magnetic Resonance Histology of Peripheral Arterial Chronic Total Occlusions Using a Variational Autoencoder: A Feasibility Study." Diagnostics 13(11).
	The novel approach of our study consists in adapting and in evaluating a custom-made variational autoencoder (VAE) using two-dimensional (2D) convolutional neural networks (CNNs) on magnetic resonance imaging (MRI) images for differentiate soft vs. hard plaque components in peripheral arterial disease (PAD). Five amputated lower extremities were imaged at a clinical ultra-high field 7 Tesla MRI. …
Cui, A., et al. (2022). "Assessment of Ligament Viscoelastic Properties Using Raman Spectroscopy." Annals of Biomedical Engineering 50(9): 1134-1142.
	Injuries to the ligaments of the knee commonly impact vulnerable and physically active individuals. These injuries can lead to the development of degenerative diseases such as post-traumatic osteoarthritis (PTOA). Non-invasive optical modalities, such as infrared and Raman spectroscopy, provide means for quantitative evaluation of knee joint tissues and have been proposed as potential quantitativ…
Cui, J., et al. (2024). "Fully Automated Approach for Diagnosis of Supraspinatus Tendon Tear on Shoulder MRI by Using Deep Learning." Academic Radiology 31(3): 994-1002.
	Rationale and Objectives: To explore the feasibility of applying deep learning (DL) approach to detect supraspinatus tendon (ST) tear on shoulder MRI by using arthroscopy as the reference standard. Materials and Methods: In this retrospective study, a total of 431 participants from two different manufacturers and two centers was used to build and validate a DL–based ST tear detection system. The …
Cui, T., et al. (2023). "Development of machine learning models aiming at knee osteoarthritis diagnosing: an MRI radiomics analysis." Journal of Orthopaedic Surgery and Research 18(1).
	Background: To develop and assess the performance of machine learning (ML) models based on magnetic resonance imaging (MRI) radiomics analysis for knee osteoarthritis (KOA) diagnosis. Methods: This retrospective study analysed 148 consecutive patients (72 with KOA and 76 without) with available MRI image data, where radiomics features in cartilage portions were extracted and then filtered. Intrac…
Cui, X., et al. (2024). "Engineering organic polymers as emerging sustainable materials for powerful electrocatalysts." Chemical Society Reviews 53(3): 1447-1494.
	Cost-effective and high-efficiency catalysts play a central role in various sustainable electrochemical energy conversion technologies that are being developed to generate clean energy while reducing carbon emissions, such as fuel cells, metal-air batteries, water electrolyzers, and carbon dioxide conversion. In this context, a recent climax in the exploitation of advanced earth-abundant catalyst…
Cunha, B., et al. (2023). "Home-Based Rehabilitation of the Shoulder Using Auxiliary Systems and Artificial Intelligence: An Overview." Sensors 23(16).
	Advancements in modern medicine have bolstered the usage of home-based rehabilitation services for patients, particularly those recovering from diseases or conditions that necessitate a structured rehabilitation process. Understanding the technological factors that can influence the efficacy of home-based rehabilitation is crucial for optimizing patient outcomes. As technologies continue to evolv…
Currey, J., et al. (2020). "Performing Arts Medicine." Physical Medicine and Rehabilitation Clinics of North America 31(4): 609-632.
	Performing artists are a unique subset of athletes. With the highly repetitive nature of performance training, emphasis on proper technique, ergonomics, and preventive cross-training is vital, as many injuries are due to overuse or poor technique. There are novel medical concerns in performers, including ENT problems, mental health concerns and substance use risks. While music is central to perfo…
Currey, J. D. (2013). Bones: Structure and mechanics.
	This is a comprehensive and accessible overview of what is known about the structure and mechanics of bone, bones, and teeth. In it, John Currey incorporates critical new concepts and findings from the two decades of research since the publication of his highly regarded The Mechanical Adaptations of Bones. Crucially, Currey shows how bone structure and bone's mechanical properties are intimately …
Cykowska, A., et al. (2022). "Detecting early osteoarthritis through changes in biomechanical properties – A review of recent advances in indentation technologies in a clinical arthroscopic setup." Journal of Biomechanics 132.
	Osteoarthritis (OA) is a degenerative joint disease currently affecting half of all women and one-third of all men aged over 65 and it is predicted to even increase in the next decades. In the variety of causes leading to OA, the first common denominator are changes in the extracellular matrix of the cartilage. In later stages, OA affects the whole joint spreading to higher levels of tissue archi…
D'Ambrosi, R. (2024). "Editorial Commentary: Don't Neglect the Medial Side of the Knee in Patients With Anterior Cruciate Ligament Injury." Arthroscopy - Journal of Arthroscopic and Related Surgery 40(1): 111-114.
	The medial collateral ligament (MCL) of the knee, as well as the posteromedial complex (including the posterior oblique ligament [POL] and ramp lesions of the meniscus) is often considered the “neglected” ligament or corner because of the belief that these anatomic structures have enormous regenerative potential and therefore hardly ever need surgical treatment. In patients with anterior ligament…
D'Ambrosi, R. and T. E. Hewett (2024). "Meniscus-Related Videos on TikTok Are Widely Viewed and Shared but the Educational Quality for Patients Is Poor." Arthroscopy, Sports Medicine, and Rehabilitation 6(3).
	Purpose: To evaluate the quality of meniscus-related TikTok videos to better understand their value for patient education. Methods: The term “meniscus” was used as the key word for an extensive online search of video content on the TikTok on November 14, 2023. The first 100 videos were used for analysis. The duration of the videos and the number of likes, shares, and views were recorded for each …
D'Angelo, T., et al. (2022). "Artificial intelligence, machine learning and deep learning in musculoskeletal imaging: Current applications." Journal of Clinical Ultrasound 50(9): 1414-1431.
	Artificial intelligence is rapidly expanding in all technological fields. The medical field, and especially diagnostic imaging, has been showing the highest developmental potential. Artificial intelligence aims at human intelligence simulation through the management of complex problems. This review describes the technical background of artificial intelligence, machine learning, and deep learning.…
Dabass, J., et al. (2018). Applications of advanced fuzzy set in medical image analysis: A review. 2018 4th International Conference on Computing Communication and Automation, ICCCA 2018.
	Medical images owing to blurriness, unsharp edges, unclear boundaries make the detection and diagnosis of abnormalities a cumbersome task. Crisp set theory sometimes fails in processing medical images owing to uncertainty in computer vision system and human understanding along with imprecise grey pixel values. It is imperative to get accurate results for a wrong decision in analyzing images may c…
Dadfar, M., et al. (2021). "Lower extremity energy absorption strategies at different phases during single and double-leg landings with knee valgus in pubertal female athletes." Scientific Reports 11(1).
	Dynamic knee valgus (DKV) malalignment affects the biomechanical characteristic during sports activities. This cross-sectional study was conducted to evaluate mechanical energy absorption (MEA) strategies at initial contact (IC) and total landing (TL) phases during single-leg landing (SLL), and double-leg landing (DLL). Twenty-eight female athletes with DKV (age 10–14) were invited. MEA analysis …
Dai, Q., et al. (2022). "Recent Advances in Liver Engineering With Decellularized Scaffold." Frontiers in Bioengineering and Biotechnology 10.
	Liver transplantation is currently the only effective treatment for patients with end-stage liver disease; however, donor liver scarcity is a notable concern. As a result, extensive endeavors have been made to diversify the source of donor livers. For example, the use of a decellularized scaffold in liver engineering has gained considerable attention in recent years. The decellularized scaffold p…
Dai, Q., et al. (2021). "A Novel Meibomian Gland Morphology Analytic System Based on a Convolutional Neural Network." IEEE Access 9: 23083-23094.
	Meibomian glands dysfunction (MGD) is the main cause of dry eyes. Biological parameters of meibomian gland (MG) such as height, tortuosity and the degree of atrophy are closely related to its function. However, Thus, an effective quantitative diagnostic tool is needed for clinical diagnosis. Automatic quantification of MGs' morphological features could be a challenging task and play an important …
Dai, Q., et al. (2021). "A Novel Meibomian Gland Morphology Analytic System Based on a Convolutional Neural Network." IEEE Access 9: 23083-23094.
	Meibomian glands dysfunction (MGD) is the main cause of dry eyes. Biological parameters of meibomian gland (MG) such as height, tortuosity and the degree of atrophy are closely related to its function. However, Thus, an effective quantitative diagnostic tool is needed for clinical diagnosis. Automatic quantification of MGs' morphological features could be a challenging task and play an important …
Dai, Q., et al. (2021). "A Novel Meibomian Gland Morphology Analytic System Based on a Convolutional Neural Network." IEEE Access 9: 23083-23094.
Dai, W., et al. (2022). "CAN3D: Fast 3D medical image segmentation via compact context aggregation." Medical Image Analysis 82.
	Direct automatic segmentation of objects in 3D medical imaging, such as magnetic resonance (MR) imaging, is challenging as it often involves accurately identifying multiple individual structures with complex geometries within a large volume under investigation. Most deep learning approaches address these challenges by enhancing their learning capability through a substantial increase in trainable…
Dam, E. B., et al. (2018). "Cartilage cavity—an MRI marker of cartilage lesions in knee OA with Data from CCBR, OAI, and PROOF." Magnetic Resonance in Medicine 80(3): 1219-1232.
	Purpose: We introduce the quantitative, continuous marker cartilage cavity that quantifies cartilage lesions by the total lesion volume. The aim was to quantify small lesions as well as large, full-depth lesions. Methods: We included 315 knees from the Center for Clinical and Basic Research (CCBR), 972 knees from the Osteoarthritis Initiative (OAI), and 791 knees from the Prevention of OA in Over…
Dandu, N., et al. (2022). "Future Directions in Patellofemoral Imaging and 3D Modeling." Current Reviews in Musculoskeletal Medicine 15(2): 82-89.
	Purpose of Review: Patellofemoral instability involves complex, three-dimensional pathological anatomy. However, current clinical evaluation and diagnosis relies on attempting to capture the pathology through numerous two-dimensional measurements. This current review focuses on recent advancements in patellofemoral imaging and three-dimensional modeling. Recent Findings: Several studies have demo…
Danesh, N., et al. (2023). Deep Learning-Based Droplet Menisci Recognition for Digital Microfluidic Devices. Proceedings of IEEE Sensors.
	This paper presents the application of machine learning techniques, specifically deep learning, to enhance the performance and reliability of electrowetting-on-dielectric (EWOD) digital microfluidic (DMF) devices. During droplet manipulation within an EWOD DMF device, the menisci of the droplets carry valuable information, including fluid properties, droplet size, position, and dynamics. Recogniz…
Danesh, N., et al. (2023). Deep Learning-based Droplet Menisci Recognition for Digital Microfluidic Devices. IEEE Sensors Conference, Vienna, AUSTRIA.
	This paper presents the application of machine learning techniques, specifically deep learning, to enhance the performance and reliability of electrowetting-on-dielectric (EWOD) digital microfluidic (DMF) devices. During droplet manipulation within an EWOD DMF device, the menisci of the droplets carry valuable information, including fluid properties, droplet size, position, and dynamics. Recogniz…
Daneshmand, M., et al. (2024). "Deep learning based detection of osteophytes in radiographs and magnetic resonance imagings of the knee using 2D and 3D morphology." Journal of Orthopaedic Research 42(7): 1473-1481.
	In this study, we investigated the discriminative capacity of knee morphology in automatic detection of osteophytes defined by the Osteoarthritis Research Society International atlas, using X-ray and magnetic resonance imaging (MRI) data. For the X-ray analysis, we developed a deep learning (DL) based model to segment femur and tibia. In case of MRIs, we utilized previously validated segmentation…
Dantas, L. O., et al. (2021). "Knee osteoarthritis: key treatments and implications for physical therapy." Brazilian Journal of Physical Therapy 25(2): 135-146.
	Background: Knee osteoarthritis (OA) is a chronic progressive disease that imparts a substantial socioeconomic burden to society and healthcare systems. The prevalence of knee OA has dramatically risen in recent decades due to consistent increases in life expectancy and obesity worldwide. Patient education, physical exercise, and weight loss (for overweight or obese individuals) constitute the fi…
Dao, T. T., et al. (2011). "In vivo characterization of morphological properties and contact areas of the rat cartilage derived from high-resolution MRI." IRBM 32(3): 204-213.
	Knee osteoarthritis deals with the loss of cartilaginous substances. Biomaterial implant using mesenchymal stromal cells was usually used to perform cartilage regeneration. The bio-integration and biofunctionality assessments of the used biomaterial implant on the injury sites require the longitudinal monitoring of the cartilage over times. The aim of this present study was to develop a character…
Dare, D. M., et al. (2015). "Increased lateral tibial slope is a risk factor for pediatric anterior cruciate ligament injury: An MRI-based case-control study of 152 patients." American Journal of Sports Medicine 43(7): 1632-1639.
	Background: Increased posterior tibial slope is associated with increased risk of anterior cruciate ligament (ACL) injury in adults. A similar association has not been rigorously examined in children and adolescents. Purpose: To determine whether alterations in posterior tibial slope are associated with ACL tears in pediatric and adolescent patients and to quantify changes in tibial slope by age.…
Das, R., et al. (2021). "Nanocellulose for Sustainable Water Purification." Chemical Reviews.
	Nanocelluloses (NC) are nature-based sustainable biomaterials, which not only possess cellulosic properties but also have the important hallmarks of nanomaterials, such as large surface area, versatile reactive sites or functionalities, and scaffolding stability to host inorganic nanoparticles. This class of nanomaterials offers new opportunities for a broad spectrum of applications for clean wat…
Das, S., et al. (2024). "Gelatin Methacryloyl (GelMA)-Based Biomaterial Inks: Process Science for 3D/4D Printing and Current Status." Biomacromolecules 25(4): 2156-2221.
	Tissue engineering for injured tissue replacement and regeneration has been a subject of investigation over the last 30 years, and there has been considerable interest in using additive manufacturing to achieve these goals. Despite such efforts, many key questions remain unanswered, particularly in the area of biomaterial selection for these applications as well as quantitative understanding of t…
Datta, P., et al. (2019). "Anisotropy Properties of Tissues: A Basis for Fabrication of Biomimetic Anisotropic Scaffolds for Tissue Engineering." Journal of Bionic Engineering 16(5): 842-868.
	Tissue engineering has been a subject of extensive scientific exploration in the last two decades making gradual inroads into clinical studies as well. Along with regenerative cells and growth factors, biomaterial scaffolds are integral to the development of a tissue engineered construct. It is now appreciated that scaffolds should mimic the target tissue properties intimately in order to provide…
Datta, S., et al. (2023). Additive Manufacturing for the Development of Artificial Organs. Advanced Materials and Manufacturing Techniques for Biomedical Applications: 411-427.
	Dimensional Printing or (3D) printing also referred to as additive manufacturing (AM), is a manufacturing technology that has lots of applications in various engineering fields. Among them, bioprinting, which is a 3D printing technology for biomedical applications, is being used to develop artificial organs and tissues for various tissue engineering applications. Furthermore, the current developm…
Datta, S. and P. P. Chattopadhyay (2013). "Soft computing techniques in advancement of structural metals." International Materials Reviews 58(8): 475-504.
	Current trends in the progress of technology demand availability of materials resources ahead of the advancing fronts of the application areas. During the last couple of decades, significant progress has been made in computational and experimental design of materials. Among the potential computational techniques, soft computing stands in distinction due to the inherent flexibility in capturing th…
Davis, D. L. (2021). "Editorial comment on “Diagnostic accuracy of quantitative multicontrast 5-minute knee MRI using prospective artificial intelligence image quality enhancement”." American Journal of Roentgenology 216(6): 1625.
de Almeida, A. C., et al. (2020). "A periodized training attenuates thigh intermuscular fat and improves muscle quality in patients with knee osteoarthritis: results from a randomized controlled trial." Clinical Rheumatology 39(4): 1265-1275.
	Objective: To analyze the influence of a 14-week periodized circuit training (CT) protocol on thigh intermuscular fat and muscle quality (force per unit area of lean tissue) in patients with knee osteoarthritis (KOA). Design: Randomized controlled trial Methods: Sixty-one selected participants with KOA grades 2 and 3, 40–65 years old, and BMI &lt; 30 kg/m2 were randomized into three groups: CT, c…
de Bakker, C. M. J., et al. (2022). "Diagnostic accuracy of a dual-energy computed tomography-based post-processing method for imaging bone marrow edema following an acute ligamentous knee injury." Skeletal Radiology 51(9): 1817-1827.
	Objective: This study evaluated the ability of a custom dual-energy CT (DECT) post-processing material decomposition method to image bone marrow edema after acute knee injury. Using an independent validation cohort, the DECT method was compared to gold-standard, fluid-sensitive MRI. By including both quantitative voxel-by-voxel validation outcomes and semi-quantitative radiologist scoring-based a…
De Muzio, F., et al. (2022). "A Narrative Review on LI‐RADS Algorithm in Liver Tumors: Prospects and Pitfalls." Diagnostics 12(7).
	Liver cancer is the sixth most detected tumor and the third leading cause of tumor death worldwide. Hepatocellular carcinoma (HCC) is the most common primary liver malignancy with specific risk factors and a targeted population. Imaging plays a major role in the management of HCC from screening to post‐therapy follow‐up. In order to optimize the diagnostic‐therapeutic management and using a unive…
De Oliveira Silva, D., et al. (2023). "Trajectory of knee health in runners with and without heightened osteoarthritis risk: The TRAIL prospective cohort study protocol." BMJ Open 13(2).
	Introduction Running is one of the most popular recreational activities worldwide, due to its low cost and accessibility. However, little is known about the impact of running on knee joint health in runners with and without a history of knee surgery. The primary aim of this longitudinal cohort study is to compare knee joint structural features on MRI and knee symptoms at baseline and 4-year follo…
Debs, P. and L. M. Fayad (2023). "The promise and limitations of artificial intelligence in musculoskeletal imaging." Frontiers in Radiology 3.
	With the recent developments in deep learning and the rapid growth of convolutional neural networks, artificial intelligence has shown promise as a tool that can transform several aspects of the musculoskeletal imaging cycle. Its applications can involve both interpretive and non-interpretive tasks such as the ordering of imaging, scheduling, protocoling, image acquisition, report generation and …
DeFrancesco, C. J., et al. (2021). "Pediatric Tibial Spine Fractures: Exploring Case Burden by Age and Sex." Orthopaedic Journal of Sports Medicine 9(9).
	Background: Pediatric tibial spine fractures (TSFs) are a well-known clinical entity, but the epidemiology of these injuries is not fully understood. Further, there are limited data on outcomes after TSF treatment, specifically the proportion of patients requiring subsequent anterior cruciate ligament (ACL) reconstruction. Purpose: To describe the distribution of TSF case burden by age and sex an…
Dehghani, F. and A. Fathi (2016). Challenges for cartilage regeneration. Springer Series in Biomaterials Science and Engineering. 8: 389-466.
	Articular cartilage is a resilient connective tissue, which covers the surface of bones to facilitate their movements against each other. Due to unique mechanical properties, cartilage has a prominent role in locomotion and mobility of the human body. This tissue however has limited capability of regeneration and repair due to its low metabolism and avascular structure. Trauma, degenerative condi…
Dejea, H., et al. (2024). "In Situ Loading and Time-Resolved Synchrotron-Based Phase Contrast Tomography for the Mechanical Investigation of Connective Knee Tissues: A Proof-of-Concept Study." Advanced Science 11(21).
	Articular cartilage and meniscus transfer and distribute mechanical loads in the knee joint. Degeneration of these connective tissues occurs during the progression of knee osteoarthritis, which affects their composition, microstructure, and mechanical properties. A deeper understanding of disease progression can be obtained by studying them simultaneously. Time-resolved synchrotron-based X-ray ph…
Dekker, M. T. J. and Z. S. Aman (2024). "Editorial Commentary: Evaluation for Cartilage Lesions on Magnetic Resonance Imaging Continues to Improve: Artificial Intelligence Applications May Result in Higher Sensitivity and Specificity." Arthroscopy - Journal of Arthroscopic and Related Surgery.
	Accurate detection of cartilage lesions of the knee is required to offer patient-specific care and can alter surgical intervention options. To date, diagnostic arthroscopy remains the gold standard yet often requires the need for staged operative procedure for treatment. Magnetic resonance imaging (MRI) is the most accurate imaging modality with high specificity, yet even with recent advances, MR…
Del Grande, F., et al. (2021). "Rapid musculoskeletal MRI in 2021: Value and optimized use of widely accessible techniques." American Journal of Roentgenology 216(3): 704-717.
	OBJECTIVE. The purpose of this article is to provide a practice-focused review of accelerating musculoskeletal MRI with the use of widely accessible techniques and to assess the effects of such acceleration on the value of musculoskeletal MRI. CONCLUSION. Echo-train compaction with fast radiofrequency pulses, high gradient performance modes, and high receiver bandwidth, as well as basic phase und…
Del Grande, F., et al. (2021). "Five-minute five-sequence knee MRI using combined simultaneous multislice and parallel imaging acceleration: Comparison with 10-minute parallel imaging knee MRI." Radiology 299(3): 635-646.
	Background: Rapid knee MRI using combined simultaneous multislice (SMS) technique and parallel imaging (PI) acceleration can add value through reduced acquisition time but requires validation of clinical efficacy. Purpose: To evaluate the performance of clinical fourfold SMS-PI-accelerated, 5-minute, five-sequence, multicontrast knee MRI protocols compared with standard twofold PI-accelerated, 10…
Demehri, S., et al. (2023). "Osteoarthritis year in review 2022: imaging." Osteoarthritis and Cartilage 31(8): 1003-1011.
	Purpose: This narrative review summarizes original research focusing on imaging in osteoarthritis (OA) published between April 1st 2021 and March 31st 2022. We only considered English publications that were in vivo human studies. Methods: The PubMed, Medline, Embase, Scopus, and ISI Web of Science databases were searched for “Osteoarthritis/OA” studies based on the search terms: “Radiography”, “U…
Demir, S., et al. (2022). "Automated knee ligament injuries classification method based on exemplar pyramid local binary pattern feature extraction and hybrid iterative feature selection." Biomedical Signal Processing and Control 71.
	Background: Knee ligament injuries have been widely seen in orthopedics and traumatology clinics worldwide. A correct diagnosis is required for treating knee ligament injuries diseases as with other diseases. Magnetic resonance images (MRI) have been often used for the diagnosis of knee ligament injuries. Problem definition: Automated disease detection methods must be used in clinics to save more…
Deneweth, J. M., et al. (2015). "Hyperelastic modeling of location-dependent human distal femoral cartilage mechanics." International Journal of Non-Linear Mechanics 68: 146-156.
	Knee articular cartilage exhibits complex mechanical behavior, even under high strain rates, which poses a challenge to developing accurate and efficient cartilage models. In particular, the tissue's stress-strain response is non-linear and the stiffness of the response is location-dependent. Hyperelastic models such as those of Alan Gent and others have increasingly found use in soft tissue biom…
Deng, B., et al. (2023). "Nonlocal Intrinsic Fracture Energy of Polymerlike Networks." Physical Review Letters 131(22).
	Connecting polymer network fracture to molecular-level chain scission remains a quandary. While the Lake-Thomas model predicts the intrinsic fracture energy of a polymer network is the energy to rupture a layer of chains, it underestimates recent experiments by ∼1-2 orders of magnitude. Here we show that the intrinsic fracture energy of polymerlike networks stems from nonlocal energy dissipation …
Deng, T., et al. (2022). "Management Strategies and Imaging Observation of Early and Delayed Intelligent Treatment of Meniscus Sports Injury under Knee Osteoarthroscopy." Scanning 2022.
	Objective. To investigate the meniscus characteristics of knee osteoarthritis and its guiding significance for minimally invasive surgery. Methods. A total of 100 patients with knee meniscus sports injuries who were treated in our hospital from January 2019 to January 2022 were selected as the research subjects and were grouped according to the interval between injury and surgery, with an interva…
Deng, X., et al. (2021). "A deep learning approach for the quantification of lower tear meniscus height." Biomedical Signal Processing and Control 68.
	The quantification of the tear meniscus height can be helpful in the diagnosis of Dry Eyes Disease. This paper presents a method for automatic quantitation of lower tear meniscus height (TMH) with fully convolutional neural networks (FCNN) and investigate its performance and efficacy compared to manual measurements. A total of 485 images from 217 subjects were acquired with a mainstream corneal t…
Deng, X. Y., et al. (2021). "A deep learning approach for the quantification of lower tear meniscus height." Biomedical Signal Processing and Control 68.
	The quantification of the tear meniscus height can be helpful in the diagnosis of Dry Eyes Disease. This paper presents a method for automatic quantitation of lower tear meniscus height (TMH) with fully convolutional neural networks (FCNN) and investigate its performance and efficacy compared to manual measurements. A total of 485 images from 217 subjects were acquired with a mainstream corneal t…
Deng, X. Y., et al. (2021). "A deep learning approach for the quantification of lower tear meniscus height." Biomedical Signal Processing and Control 68.
Deng, Y., et al. (2021). "A Coarse-to-Fine Framework for Automated Knee Bone and Cartilage Segmentation Data from the Osteoarthritis Initiative." Journal of Digital Imaging 34(4): 833-840.
	Knee osteoarthritis (OA) is a degenerative joint disease that is prevalent in advancing age. The pathology of OA disease is still unclear, and there are no effective interventions that can completely alter the OA disease process. Magnetic resonance (MR) image evaluation is sensitive for depicting early changes of knee OA, and therefore important for early clinical intervention for relieving the s…
Deng, Y., et al. (2021). "A Coarse-to-Fine Framework for Automated Knee Bone and Cartilage Segmentation Data from the Osteoarthritis Initiative." Journal of Digital Imaging 34(4): 833-840.
	Knee osteoarthritis (OA) is a degenerative joint disease that is prevalent in advancing age. The pathology of OA disease is still unclear, and there are no effective interventions that can completely alter the OA disease process. Magnetic resonance (MR) image evaluation is sensitive for depicting early changes of knee OA, and therefore important for early clinical intervention for relieving the s…
Deng, Y., et al. (2021). "A Coarse-to-Fine Framework for Automated Knee Bone and Cartilage Segmentation Data from the Osteoarthritis Initiative." Journal of Digital Imaging 34(4): 833-840.
Denis, P. A. (2014). "Heuristic consequences of a load of oxygen in microtubules." BioSystems 118(1): 17-30.
	The current cell oxygen paradigm shows some major gaps that have not yet been resolved. Something seems to be lacking for the comprehensive statement of the oxygen distribution in the cell, especially the low cytoplasmic oxygen level. The entrapment of oxygen in microtubules (MTs) resolves the latter observation, as well as the occurrence of an extensive cytoplasmic foam formation. It leads to a …
Deniz, C. M., et al. (2018). "Segmentation of the Proximal Femur from MR Images using Deep Convolutional Neural Networks." Scientific Reports 8(1).
	Magnetic resonance imaging (MRI) has been proposed as a complimentary method to measure bone quality and assess fracture risk. However, manual segmentation of MR images of bone is time-consuming, limiting the use of MRI measurements in the clinical practice. The purpose of this paper is to present an automatic proximal femur segmentation method that is based on deep convolutional neural networks …
Deo, B. S., et al. (2024). "An ensemble deep learning model with empirical wavelet transform feature for oral cancer histopathological image classification." International Journal of Data Science and Analytics.
	Oral squamous cell carcinoma (OSCC) has become quite prevalent across many countries, and poor prognosis is one of the major reasons for the ensuing high mortality rate. Diagnosis of OSCC is generally done by pathologists who mostly rely on their years of empirical experience from tissue biopsy sections. The possibilities of human errors increase while detecting the cells using microscopy biopsy …
DePhillipo, N. N., et al. (2021). "Preventative and Disease-Modifying Investigations for Osteoarthritis Management Are Significantly Under-represented in the Clinical Trial Pipeline: A 2020 Review." Arthroscopy - Journal of Arthroscopic and Related Surgery 37(8): 2627-2639.
	Purpose: To conduct a review of active United States–based clinical trials investigating preventative, symptom resolution, and disease-modifying therapies for osteoarthritis (OA). Methods: We conducted a review of currently active clinical trials for OA using data obtained from the ClinicalTrials.gov database as of August 2020. The inclusion criteria were active studies registered in the United S…
Derwin, K. A., et al. (2018). "Enthesis Repair: Challenges and Opportunities for Effective Tendon-to-Bone Healing." Journal of Bone and Joint Surgery - American Volume 100(16).
	On May 22, 2017, the National Institutes of Health (NIH)/National Institute of Arthritis and Musculoskeletal and Skin Diseases (NIAMS) hosted a roundtable on "Innovative Treatments for Enthesis Repair." A summary of the roundtable discussion, as well as a list of the extramural participants, can be found at https://www.niams.nih.gov/about/meetingsevents/ roundtables/roundtable-innovative-treatmen…
Desai, A. D., et al. (2021). "The International Workshop on Osteoarthritis Imaging Knee MRI Segmentation Challenge: A Multi-Institute Evaluation and Analysis Framework on a Standardized Dataset." Radiology-Artificial Intelligence 3(3).
Desai, V. (2024). "The Future of Artificial Intelligence in Sports Medicine and Return to Play." Seminars in Musculoskeletal Radiology 28(2): 203-212.
	Artificial intelligence (AI) has shown tremendous growth over the last decade, with the more recent development of clinical applications in health care. The ability of AI to synthesize large amounts of complex data automatically allows health care providers to access previously unavailable metrics and thus enhance and personalize patient care. These innovations include AI-assisted diagnostic tool…
Deveza, L. A., et al. (2019). "Trajectories of femorotibial cartilage thickness among persons with or at risk of knee osteoarthritis: development of a prediction model to identify progressors." Osteoarthritis and Cartilage 27(2): 257-265.
	Objective: There is significant variability in the trajectory of structural progression across people with knee osteoarthritis (OA). We aimed to identify distinct trajectories of femorotibial cartilage thickness over 2 years and develop a prediction model to identify individuals experiencing progressive cartilage loss. Methods: We analysed data from the Osteoarthritis Initiative (OAI) (n = 1,014)…
Dewberry, L. S., et al. (2023). "High frequency alternating current neurostimulation decreases nocifensive behavior in a disc herniation model of lumbar radiculopathy." Bioelectronic Medicine 9(1).
	Background: The purpose of this study was to evaluate if kilohertz frequency alternating current (KHFAC) stimulation of peripheral nerve could serve as a treatment for lumbar radiculopathy. Prior work shows that KHFAC stimulation can treat sciatica resulting from chronic sciatic nerve constriction. Here, we evaluate if KHFAC stimulation is also beneficial in a more physiologic model of low back p…
Di Cello, L., et al. (2021). "Advances in the noninvasive diagnosis of dry eye disease." Applied Sciences (Switzerland) 11(21).
	Dry eye disease (DED) is a multifactorial disease that represents one of the most common ophthalmologic conditions encountered in everyday clinical practice. Traditional diagnostic tests for DED, such as subjective questionnaires, tear film break-up time and the Schirmer test, are often associated with poor reproducibility and reliability, which make the diagnosis, follow-up, and management of th…
Diaz, F., et al. (2023). "Aligned Ice Templated Biomaterial Strategies for the Musculoskeletal System." Advanced Healthcare Materials 12(21).
	Aligned pore structures present many advantages when conceiving biomaterial strategies for treatment of musculoskeletal disorders. Aligned ice templating (AIT) is one of the many different techniques capable of producing anisotropic porous scaffolds; its high versatility allows for the formation of structures with tunable pore sizes, as well as the use of many different materials. AIT has been fo…
Díaz-Payno, P. J., et al. (2020). "The identification of articular cartilage and growth plate extracellular matrix-specific proteins supportive of either osteogenesis or stable chondrogenesis of stem cells." Biochemical and Biophysical Research Communications 528(2): 285-291.
	Tissue-specific extracellular matrix (ECM) proteins can play a key role in regulating the fate of stem cells and can potentially be utilized for therapeutic applications. Realising this potential requires further characterization of the diversity of biomolecules present in tissue-specific ECMs and an evaluation of their role as regulatory cues for regenerative medicine applications. The goal of t…
Díaz-Payno, P. J., et al. (2022). "Gremlin-1 Suppresses Hypertrophy of Engineered Cartilage In Vitro but Not Bone Formation In Vivo." Tissue Engineering - Part A 28(15-16): 724-736.
	Current repair of articular cartilage (AC) often leads to a lower quality tissue with an unstable hypertrophic phenotype, susceptible to endochondral ossification and development of osteoarthritis. Engineering phenotypically stable AC remains a significant challenge in the cartilage engineering field. This motivates new strategies inspired from the extracellular matrix proteins unique to phenotyp…
Diaz-Vega, B., et al. (2023). "Lid scrubbing with a gel combining natural extracts for dry eye treatment." International Journal of Ophthalmology 16(7): 1053-1059.
	AIM: To evaluate the effect of lid scrubbing using a gel combining different natural extracts on ocular signs and symptoms of dry eye patients. METHODS: A retrospective study was performed on 19 dry eye patients (51.1±16.0y). Non-invasive tear break-up time, tear meniscus height, meibomian gland loss, lipid layer thickness, conjunctival redness, corneal staining, ocular surface disease index (OSD…
Dibazar, Z. E., et al. (2023). "Bioceramics/Electrospun Polymeric Nanofibrous and Carbon Nanofibrous Scaffolds for Bone Tissue Engineering Applications." Materials 16(7).
	Bone tissue engineering integrates biomaterials, cells, and bioactive agents to propose sophisticated treatment options over conventional choices. Scaffolds have central roles in this scenario, and precisely designed and fabricated structures with the highest similarity to bone tissue have shown promising outcomes. On the other hand, using nanotechnology and nanomaterials as the enabling options …
Dieckmann, G., et al. (2019). "Neurostimulation in dry eye disease—past, present, and future." Ocular Surface 17(1): 20-27.
	Neuromodulation is a novel approach that utilizes electrical signals, pharmaceutical agents, or other forms of energy to modulate abnormal neural function through neurostimulation. Neurostimulation is a novel technique that uses electrical currents to stimulate the nervous system. During the recent few decades, neuromodulation has gained significant attention, in particular for the treatment of c…
Dieterle, M. P., et al. (2021). "Integrins, cadherins and channels in cartilage mechanotransduction: Perspectives for future regeneration strategies." Expert Reviews in Molecular Medicine 23: 1-16.
	Articular cartilage consists of hyaline cartilage, is a major constituent of the human musculoskeletal system and has critical functions in frictionless joint movement and articular homoeostasis. Osteoarthritis (OA) is an inflammatory disease of articular cartilage, which promotes joint degeneration. Although it affects millions of people, there are no satisfying therapies that address this disea…
Dijkstra, H., et al. (2024). "Systematic review of machine-learning models in orthopaedic trauma an overview and quality assessment of 45 studies." Bone and Joint Open 5(1): 9-19.
	Aims Machine-learning (ML) prediction models in orthopaedic trauma hold great promise in assisting clinicians in various tasks, such as personalized risk stratification. However, an overview of current applications and critical appraisal to peer-reviewed guidelines is lacking. The objectives of this study are to 1) provide an overview of current ML prediction models in orthopaedic trauma; 2) eval…
Dimov, A. V., et al. (2023). "QSM Throughout the Body." Journal of Magnetic Resonance Imaging 57(6): 1621-1640.
	Magnetic materials in tissue, such as iron, calcium, or collagen, can be studied using quantitative susceptibility mapping (QSM). To date, QSM has been overwhelmingly applied in the brain, but is increasingly utilized outside the brain. QSM relies on the effect of tissue magnetic susceptibility sources on the MR signal phase obtained with gradient echo sequence. However, in the body, the chemical…
Ding, D., et al. (2022). "Zoledronic acid generates a spatiotemporal effect to attenuate osteoarthritis by inhibiting potential Wnt5a-associated abnormal subchondral bone resorption." PLoS One 17(7 July).
	This study aimed to determine the effects of zoledronic acid (ZOL) on OA in rats and explored the molecular mechanism of osteoclast activation in early OA. A knee OA rat model was designed by surgically destabilizing the medial meniscus (DMM). Seventy-two male rats were randomly assigned to Sham+phosphate-buffered saline (PBS), DMM+PBS, and DMM+ZOL groups; rats were administered with 100 μg/Kg ZO…
Ding, G. Z., et al. (2024). "Development of an automatic reading recognition system for liquid-in-glass thermometers based on deep learning." Measurement Science and Technology 35(2).
	The reading recognition system based on computer vision technology can improve the reading efficiency and accuracy of liquid-in-glass thermometers (LiGTs), and avoid the error caused by the human-eye reading method. Due to the requirement of a large field of view in the reading recognition process, the targets of LiGTs in the image are small and the accuracy of traditional computer vision (TCV) m…
Dinnes, J., et al. (2005). "A methodological review of how heterogeneity has been examined in systematic reviews of diagnostic test accuracy." Health Technology Assessment 9(12): iii-58.
	Objectives: To review how heterogeneity has been examined in systematic reviews of diagnostic test accuracy studies. Data sources: Centre for Reviews and Dissemination's Database of Abstracts of Reviews of Effects (DARE). Review methods: Systematic reviews that evaluated a diagnostic or screening test by including studies that compared a test with a reference test were identified from DARE. Revie…
DiStefano, T. J., et al. (2020). "Development of a two-part biomaterial adhesive strategy for annulus fibrosus repair and ex vivo evaluation of implant herniation risk." Biomaterials 258.
	Intervertebral disc (IVD) herniation causes pain and disability, but current discectomy procedures alleviate pain without repairing annulus fibrosus (AF) defects. Tissue engineering strategies seal AF defects by utilizing hydrogel systems to prevent recurrent herniation, however current biomaterials are limited by poor adhesion to wetted tissue surfaces or low failure strength resulting in consid…
Dixit, A., et al. (2024). "Engineering sulfated polysaccharides and silk fibroin based injectable IPN hydrogels with stiffening and growth factor presentation abilities for cartilage tissue engineering." Biomaterials Science 12(8): 2067-2085.
	The extracellular matrix (ECM) presents a framework for various biological cues and regulates homeostasis during both developing and mature stages of tissues. During development of cartilage, the ECM plays a critical role in endowing both biophysical and biochemical cues to the progenitor cells. Hence, designing microenvironments that recapitulate these biological cues as provided by the ECM duri…
Dizbay Sak, S., et al. (2023). "The Value of Micro-CT in the Diagnosis of Lung Carcinoma: A Radio-Histopathological Perspective." Diagnostics 13(20).
	Micro-computed tomography (micro-CT) is a relatively new imaging modality and the three-dimensional (3D) images obtained via micro-CT allow researchers to collect both quantitative and qualitative information on various types of samples. Micro-CT could potentially be used to examine human diseases and several studies have been published on this topic in the last decade. In this study, the potenti…
Dodds, W. K. and M. R. Whiles (2019). Freshwater ecology.
	Freshwater Ecology, Third Edition, covers everything from the basic chemical and physical properties of water, to the advanced and unifying concepts of community ecology and ecosystem relationships found in continental waters. Giving students a solid foundation for both courses and future fieldwork, and updated to include key issues, including how to balance ecological and human health needs, GMO…
Dodin, P., et al. (2011). "A fully automated human knee 3D MRI bone segmentation using the ray casting technique." Medical and Biological Engineering and Computing 49(12): 1413-1424.
	This study aimed at developing a fully automated bone segmentation method for the human knee (femur and tibia) from magnetic resonance (MR) images. MR imaging was acquired on a whole body 1.5T scanner with a gradient echo fat suppressed sequence using an extremity coil. The method was based on the Ray Casting technique which relies on the decomposition of the MR images into multiple surface layer…
Doguizi, S., et al. (2019). "Evaluation of tear meniscus dimensions using anterior segment optical coherence tomography in video terminal display workers." Clinical and Experimental Optometry 102(5): 478-484.
	Background: To evaluate tear meniscus height and tear meniscus area measured by optical coherence tomography (OCT) and to determine the prevalence of dry eye disease in video display terminal (VDT) users. Methods: This was a case–control study performed on VDT users. The case group consisted of 53 subjects who vocationally use VDT more than six hours per day and the control group consisted of 49 …
Doi, K., et al. (2023). "Deep learning-based detection of patients with bone metastasis from Japanese radiology reports." Japanese Journal of Radiology 41(8): 900-908.
	Purpose: Deep learning (DL) is a state-of-the-art technique for developing artificial intelligence in various domains and it improves the performance of natural language processing (NLP). Therefore, we aimed to develop a DL-based NLP model that classifies the status of bone metastasis (BM) in radiology reports to detect patients with BM. Materials and Methods: The DL-based NLP model was developed…
Dolganova, I. N., et al. (2022). "Proof of concept for the sapphire scalpel combining tissue dissection and optical diagnosis." Lasers in Surgery and Medicine 54(4): 611-622.
	Objectives: The development of compact diagnostic probes and instruments with an ability to direct access to organs and tissues and integration of these instruments into surgical workflows is an important task of modern physics and medicine. The need for such tools is essential for surgical oncology, where intraoperative visualization and demarcation of tumor margins define further prognosis and …
Dolgin, J., et al. (2023). "Mechanical Properties and Morphological Alterations in Fiber-Based Scaffolds Affecting Tissue Engineering Outcomes." Fibers 11(5).
	Electrospinning is a versatile tool used to produce highly customizable nonwoven nanofiber mats of various fiber diameters, pore sizes, and alignment. It is possible to create electrospun mats from synthetic polymers, biobased polymers, and combinations thereof. The post-processing of the end products can occur in many ways, such as cross-linking, enzyme linking, and thermal curing, to achieve en…
Dong, C., et al. (2024). "Applications of 3D printing in medicine: A review." Annals of 3D Printed Medicine 14.
	3D printing, or additive manufacturing, has transformed various industries with its layer-by-layer fabrication approach. In medicine, 3D printing, or biofabrication, has seen significant advancements, particularly in the creation of patient-specific medical models and custom-made drug tablets. Bioprinting, a key aspect of biofabrication, encompasses three approaches: biomimicry, autonomous self-a…
Dong, W., et al. (2023). "Diagnostic value of fat suppression MRI for occult fractures of the knee." Chinese Journal of Medical Physics 40(10): 1237-1240.
	Objective To explore the value of fat suppression MRI in the diagnosis of occult fractures of the knee. Methods The clinical data of 118 patients highly suspected of occult fractures of the knee were analyzed retrospectively. All patients underwent CT and fat suppression MRI examinations, and were confirmed by surgery or arthroscopy. The diagnostic accuracies of CT and MRI were analyzed. Results …
Donnenfield, J. I., et al. (2022). "Predicting severity of cartilage damage in a post-traumatic porcine model: Synovial fluid and gait in a support vector machine." PLoS One 17(6 June).
	The inflammatory response to joint injury has been thought to play a key role in the development of osteoarthritis. In this preclinical study, we hypothesized that synovial fluid presence of inflammatory cytokines, as well as altered loading on the injured leg, would be associated with greater development of macroscopic cartilage damage after an ACL injury. Thirty-six Yucatan minipigs underwent A…
Donners, R., et al. (2024). "New-Generation 0.55 T MRI of the Knee - Initial Clinical Experience and Comparison with 3 T MRI." Investigative Radiology 59(4): 298-305.
	Objectives The aim of this study was to compare the detection rate of and reader confidence in 0.55 T knee magnetic resonance imaging (MRI) findings with 3 T knee MRI in patients with acute trauma and knee pain. Materials and Methods In this prospective study, 0.55 T and 3 T knee MRI of 25 symptomatic patients (11 women; median age, 38 years) with suspected internal derangement of the knee was ob…
Donners, R., et al. (2024). "New-Generation 0.55 T MRI of the Knee-Initial Clinical Experience and Comparison With 3 T MRI." Investigative Radiology 59(4): 298-305.
	Objectives: The aim of this study was to compare the detection rate of and reader confidence in 0.55 T knee magnetic resonance imaging (MRI) findings with 3 T knee MRI in patients with acute trauma and knee pain. Materials and Methods: In this prospective study, 0.55 T and 3 T knee MRI of 25 symptomatic patients (11 women; median age, 38 years) with suspected internal derangement of the knee was …
Donners, R., et al. (2024). "Deep Learning Reconstructed New-Generation 0.55 T MRI of the Knee-A Prospective Comparison With Conventional 3 T MRI." Invest Radiol.
	OBJECTIVES: The aim of this study was to compare deep learning reconstructed (DLR) 0.55 T magnetic resonance imaging (MRI) quality, identification, and grading of structural anomalies and reader confidence levels with conventional 3 T knee MRI in patients with knee pain following trauma. MATERIALS AND METHODS: This prospective study of 26 symptomatic patients (5 women) includes 52 paired DLR 0.55…
Doodi, R. and B. M. Gunji (2024). "Experimental and numerical investigation on novel three-dimensional printed bio-inspired hexagonal lattices for energy absorption and stiffness behavior." Mechanics Based Design of Structures and Machines.
	In the current study, a new type of novel lattice structures with the concept of bio-mimicking three different nature-inspired designs from the honeycomb patterns, the overlapping phenomenon of the scales present on fish dermal layers, and scutes pattern observed from the top skin layers present on crocodile species are developed. These lattice structures are designed within a cubic volume of 30 …
Dorin, A. (2004). The virtual ecosystem as generative electronic art. Lecture Notes in Computer Science (including subseries Lecture Notes in Artificial Intelligence and Lecture Notes in Bioinformatics). 3005: 467-476.
	This paper proposes four desirable attributes of processes to be applied in generative electronic art. By example, it then demonstrates that the virtual ecosystem in its entirety is a process with many of these desirable attributes. The paper contrasts this process with the use of cellular automata. It outlines a number of generative artworks with which the author has been involved that utilize t…
Døssing, A., et al. (2021). "Dual-Energy Computed Tomography for Detection and Characterization of Monosodium Urate, Calcium Pyrophosphate, and Hydroxyapatite: A Phantom Study on Diagnostic Performance." Investigative Radiology 56(7): 417-424.
	Objectives The aim of this study was to determine the diagnostic performance of dual-energy computed tomography (DECT) to detect and distinguish crystal deposits in a phantom. The primary objective was to determine the cutoff DECT ratio and the cross-sectional area (CSA) of a crystal deposit necessary to differentiate monosodium urate (MSU), calcium pyrophosphate (CPP), and calcium hydroxyapatite…
Dratsch, T., et al. (2024). "Reconstruction of 3D knee MRI using deep learning and compressed sensing: a validation study on healthy volunteers." European Radiology Experimental 8(1).
	Background: To investigate the potential of combining compressed sensing (CS) and artificial intelligence (AI), in particular deep learning (DL), for accelerating three-dimensional (3D) magnetic resonance imaging (MRI) sequences of the knee. Methods: Twenty healthy volunteers were examined using a 3-T scanner with a fat-saturated 3D proton density sequence with four different acceleration levels …
Dratsch, T., et al. (2024). "Reconstruction of 3D knee MRI using deep learning and compressed sensing: a validation study on healthy volunteers." European Radiology Experimental 8(1).
	Background To investigate the potential of combining compressed sensing (CS) and artificial intelligence (AI), in particular deep learning (DL), for accelerating three-dimensional (3D) magnetic resonance imaging (MRI) sequences of the knee.Methods Twenty healthy volunteers were examined using a 3-T scanner with a fat-saturated 3D proton density sequence with four different acceleration levels (10…
Drevet, S., et al. (2022). "New imaging tools for mouse models of osteoarthritis." GeroScience 44(2): 639-650.
	Osteoarthritis (OA) is a chronic degenerative disease characterized by a disruption of articular joint cartilage homeostasis. Mice are the most commonly used models to study OA. Despite recent reviews, there is still a lack of knowledge about the new development in imaging techniques. Two types of modalities are complementary: those that assess structural changes in joint tissues and those that a…
Drigny, J., et al. (2024). "Knee strength symmetry and reinjury risk after primary anterior cruciate ligament reconstruction: A minimum 2-year follow-up cohort study." Annals of Physical and Rehabilitation Medicine 67(6).
Driscoll, T. A., et al. (2023). "Fitting ODE models of tear film breakup." Journal for Modeling in Ophthalmology 5(1): 1-36.
	Purpose: Several elements are developed to quantitatively determine the contribution of different physical and chemical effects to tear breakup (TBU) in subjects with no self-reported history of dry eye (DED) or other ocular surface disease. Fluorescence (FL) imaging is employed to visualize the tear film (TF) and to determine TF thinning and potential TBU. Methods: An automated system using a co…
Droppelmann, G., et al. (2022). "Lateral elbow tendinopathy and artificial intelligence: Binary and multilabel findings detection using machine learning algorithms." Frontiers in Medicine 9.
	Background: Ultrasound (US) is a valuable technique to detect degenerative findings and intrasubstance tears in lateral elbow tendinopathy (LET). Machine learning methods allow supporting this radiological diagnosis. Aim: To assess multilabel classification models using machine learning models to detect degenerative findings and intrasubstance tears in US images with LET diagnosis. Materials and …
Du, C., et al. (2024). "Bone and Joint-on-Chip Platforms: Construction Strategies and Applications." Small Methods.
	Organ-on-a-chip, also known as “tissue chip,” is an advanced platform based on microfluidic systems for constructing miniature organ models in vitro. They can replicate the complex physiological and pathological responses of human organs. In recent years, the development of bone and joint-on-chip platforms aims to simulate the complex physiological and pathological processes occurring in human bo…
Du, D. X., et al. (2020). "Automatic segmentation comparison among multiple U-net models in the target delineation for cervical cancer based on ultrasound images." Chinese Journal of Cancer Prevention and Treatment 27(12): 1008-1013.
	OBJECTIVE: Ultrasound is the most frequently used imaging modality for the diagnosis and treatment of cervical cancer.Its segmentation is a critical step for cancer diagnosis,as well as for radiomics studies.The purpose of this study was to compare multiple U-net models in the automatic segmentation of targets for cervical cancer based on ultrasound images.METHODS: A new layer-by-layer restoratio…
Du, G., et al. (2020). "Medical image segmentation based on U-Net: A review." Journal of Imaging Science and Technology 64(2).
	Medical image analysis is performed by analyzing images obtained by medical imaging systems to solve clinical problems. The purpose is to extract effective information and improve the level of clinical diagnosis. In recent years, automatic segmentation based on deep learning (DL) methods has been widely used, where a neural network can automatically learn image features, which is in sharp contras…
Duan, L., et al. (2021). "Exosome-mediated drug delivery for cell-free therapy of osteoarthritis." Current Medicinal Chemistry 28(31): 6458-6483.
	Osteoarthritis (OA) is a degenerative disease of cartilage and bones, which results in severely compromised quality of life in the aged population. However, currently, no ideal treatment strategies have been developed to prevent OA progression. Cell thera-pies, such as chondrocyte and MSC transplantation, have been extensively tested and evaluated in clinical trials. Yet, to day, the clinical eff…
Dubin, J. A., et al. (2023). "Using a Google Web Search Analysis to Assess the Utility of ChatGPT in Total Joint Arthroplasty." Journal of Arthroplasty 38(7): 1195-1202.
	Background: Rapid technological advancements have laid the foundations for the use of artificial intelligence in medicine. The promise of machine learning (ML) lies in its potential ability to improve treatment decision making, predict adverse outcomes, and streamline the management of perioperative healthcare. In an increasing consumer-focused health care model, unprecedented access to informati…
Ducrot, C., et al. (2023). "Arthroscopic Suture-Saucerization of Discoid Meniscus Allows Volume Conservation but Does Not Fully Restore Coverage." Arthroscopy, Sports Medicine, and Rehabilitation 5(6).
	Purpose: The purpose of this study was to quantify the effect of meniscoplasty suture-saucerization on volume and surface coverage of lateral discoid menisci. Methods: This retrospective study included all consecutive 10 patients treated between 2014 and 2019 who had magnetic resonance imaging before and after surgery and 15 controls. The MITK 3M3 semiautomatic software was used to segment the me…
Dudhmande, R. P., et al. (2017). Extraction of whole and torn meniscus in M.R.I. Images and detection of meniscal tears. Proceedings - 1st International Conference on Intelligent Systems and Information Management, ICISIM 2017.
	Osteoarthritis has become a very rapidly spreading disorder of bones and joints among old people and young athletes indulging in sports such as soccer, hockey, etc. Injuries of the knee like tears in the meniscus can be seen very commonly in young athletes as well as the aged people. The Computer-Aided Diagnosis (CAD) systems help to a large extent and can play a major role in their detection. In…
Dung, N. T., et al. (2022). "End-to-end deep learning model for segmentation and severity staging of anterior cruciate ligament injuries from MRI." Diagnostic and Interventional Imaging.
	Purpose: The purpose of this study was to develop a semi-supervised segmentation and classification deep learning model for the diagnosis of anterior cruciate ligament (ACL) tears on MRI based on a semi-supervised framework, double-linear layers U-Net (DCLU-Net). Materials and methods: A total of 297 participants who underwent of total of 303 MRI examination of the knee with fat-saturated proton …
Dung, N. T., et al. (2023). "End-to-end deep learning model for segmentation and severity staging of anterior cruciate ligament injuries from MRI." Diagnostic and Interventional Imaging 104(3): 133-141.
	Purpose: The purpose of this study was to develop a semi-supervised segmentation and classification deep learning model for the diagnosis of anterior cruciate ligament (ACL) tears on MRI based on a semi-supervised framework, double-linear layers U-Net (DCLU-Net). Materials and methods: A total of 297 participants who underwent of total of 303 MRI examination of the knee with fat-saturated proton …
Dunnhofer, M., et al. (2020). "Siam-U-Net: encoder-decoder siamese network for knee cartilage tracking in ultrasound images." Medical Image Analysis 60.
	The tracking of the knee femoral condyle cartilage during ultrasound-guided minimally invasive procedures is important to avoid damaging this structure during such interventions. In this study, we propose a new deep learning method to track, accurately and efficiently, the femoral condyle cartilage in ultrasound sequences, which were acquired under several clinical conditions, mimicking realistic…
Dunnhofer, M., et al. (2021). Improving MRI-based Knee Disorder Diagnosis with Pyramidal Feature Details. 4th International Conference on Medical Imaging with Deep Learning (MIDL), Lubeck, GERMANY.
	This paper presents MRPyrNet, a new convolutional neural network (CNN) architecture that improves the capabilities of CNN-based pipelines for knee injury detection via magnetic resonance imaging (MRI). Existing works showed that anomalies are localized in small-sized knee regions that appear in particular areas of MRI scans. Based on such facts, MRPyrNet exploits a Feature Pyramid Network to enha…
Dunnhofer, M., et al. (2022). "Deep convolutional feature details for better knee disorder diagnoses in magnetic resonance images." Computerized Medical Imaging and Graphics 102.
	Convolutional neural networks (CNNs) applied to magnetic resonance imaging (MRI) have demonstrated their ability in the automatic diagnosis of knee injuries. Despite the promising results, the currently available solutions do not take into account the particular anatomy of knee disorders. Existing works have shown that injuries are localized in small-sized knee regions near the center of MRI scan…
Dunnhofer, M., et al. (2022). "Deep convolutional feature details for better knee disorder diagnoses in magnetic resonance images." Computerized Medical Imaging and Graphics 102.
	Convolutional neural networks (CNNs) applied to magnetic resonance imaging (MRI) have demonstrated their ability in the automatic diagnosis of knee injuries. Despite the promising results, the currently available solutions do not take into account the particular anatomy of knee disorders. Existing works have shown that injuries are localized in small-sized knee regions near the center of MRI scan…
Dunnhofer, M., et al. (2022). "Deep convolutional feature details for better knee disorder diagnoses in magnetic resonance images." Computerized Medical Imaging and Graphics 102.
Duong, M. T., et al. (2019). "Convolutional neural network for automated flair lesion segmentation on clinical brain MR imaging." American Journal of Neuroradiology 40(8): 1282-1290.
	BACKGROUND AND PURPOSE: Most brain lesions are characterized by hyperintense signal on FLAIR. We sought to develop an automated deep learning– based method for segmentation of abnormalities on FLAIR and volumetric quantification on clinical brain MRIs across many pathologic entities and scanning parameters. We evaluated the performance of the algorithm compared with manual segmentation and existi…
Durand, W. M., et al. (2021). "Artificial intelligence clustering of adult spinal deformity sagittal plane morphology predicts surgical characteristics, alignment, and outcomes." European Spine Journal 30(8): 2157-2166.
	Purpose: AI algorithms have shown promise in medical image analysis. Previous studies of ASD clusters have analyzed alignment metrics—this study sought to complement these efforts by analyzing images of sagittal anatomical spinopelvic landmarks. We hypothesized that an AI algorithm would cluster preoperative lateral radiographs into groups with distinct morphology. Methods: This was a retrospecti…
Dutta, S. D., et al. (2024). "3D Printable Hydrogel Bioelectronic Interfaces for Healthcare Monitoring and Disease Diagnosis: Materials, Design Strategies, and Applications." Advanced Materials Technologies 9(6).
	In recent years, additive manufacturing tools, such as 3D printing, has gained enormous attention in biomedical engineering for developing ionotropic devices, flexible electronics, skin-electronic interfaces, and wearable sensors with extremely high precision and sensing accuracy. Such printed bioelectronics are innovative and can be used as multi-stimuli response platforms for human health monit…
Duverney, C., et al. (2021). "Sterile tissue ablation using laser light⇔system design, experimental validation, and outlook on clinical applicability." Journal of Medical Devices, Transactions of the ASME 15(1).
	Preparation of biological samples for further processing or analysis is generally performed manually by means of standard mechanical tools such as scalpels or biopsy punches. While this approach is uncomplicated and swift, it entails constraints such as low, operator-dependent cutting accuracy and reproducibility. Tissue segments surrounding the cut may further suffer mechanical and thermal damag…
Dye, S. F., et al. (1998). "Factors contributing to function of the knee joint after injury or reconstruction of the anterior cruciate ligament." Journal of Bone and Joint Surgery 80(9): 1380-1393.
Easson, G. W. D., et al. (2023). "TRPV4 differentially controls inflammatory cytokine networks during static and dynamic compression of the intervertebral disc." JOR Spine 6(4).
	Background: The ion channel transient receptor potential vanilloid 4 (TRPV4) critically transduces mechanical forces in the IVD, and its inhibition can prevent IVD degeneration due to static overloading. However, it remains unknown whether different modes of loading signals through TRPV4 to regulate the expression of inflammatory cytokines. We hypothesized that TRPV4 signaling is essential during…
Ebrahimkhani, S., et al. (2022). "Automated segmentation of knee articular cartilage: Joint deep and hand-crafted learning-based framework using diffeomorphic mapping." Neurocomputing 467: 36-55.
	Segmentation of knee articular cartilage tissue (ACT) from 3D magnetic resonance images (MRIs) is a fundamental task in assessing knee osteoarthritis (KOA). However, automated ACT segmentation of knee cartilage is complicated by (1) the variability of pathological structures in terms of shape, size, spatial resolution and (2) the uncertainties in delineating inter- and intra-cartilage boundaries …
Ebrahimkhani, S., et al. (2020). "A review on segmentation of knee articular cartilage: from conventional methods towards deep learning." Artificial Intelligence in Medicine 106.
	In this paper, we review the state-of-the-art approaches for knee articular cartilage segmentation from conventional techniques to deep learning (DL) based techniques. Knee articular cartilage segmentation on magnetic resonance (MR) images is of great importance in early diagnosis of osteoarthritis (OA). Besides, segmentation allows estimating the articular cartilage loss rate which is utilised i…
Eck, B. L., et al. (2023). "Quantitative MRI for Evaluation of Musculoskeletal Disease: Cartilage and Muscle Composition, Joint Inflammation, and Biomechanics in Osteoarthritis." Investigative Radiology 58(1): 60-75.
	Magnetic resonance imaging (MRI) is a valuable tool for evaluating musculoskeletal disease as it offers a range of image contrasts that are sensitive to underlying tissue biochemical composition and microstructure. Although MRI has the ability to provide high-resolution, information-rich images suitable for musculoskeletal applications, most MRI utilization remains in qualitative evaluation. Quan…
Eck, B. L., et al. (2023). "Quantitative MRI for Evaluation of Musculoskeletal Disease: Cartilage and Muscle Composition, Joint Inflammation, and Biomechanics in Osteoarthritis." Investigative Radiology 58(1): 60-75.
	Magnetic resonance imaging (MRI) is a valuable tool for evaluating musculoskeletal disease as it offers a range of image contrasts that are sensitive to underlying tissue biochemical composition and microstructure. Although MRI has the ability to provide high-resolution, information-rich images suitable for musculoskeletal applications, most MRI utilization remains in qualitative evaluation. Quan…
Eckersley, A., et al. (2021). "Peptide location fingerprinting reveals tissue region‐specific differences in protein structures in an ageing human organ." International Journal of Molecular Sciences 22(19).
	In ageing tissues, long‐lived extracellular matrix (ECM) proteins are susceptible to the accumulation of structural damage due to diverse mechanisms including glycation, oxidation and protease cleavage. Peptide location fingerprinting (PLF) is a new mass spectrometry (MS) analysis technique capable of identifying proteins exhibiting structural differences in complex proteomes. PLF applied to publ…
Eckersley, A., et al. (2022). "Peptide location fingerprinting identifies species- and tissue-conserved structural remodelling of proteins as a consequence of ageing and disease." Matrix Biology.
	Extracellular matrices (ECMs) in the intervertebral disc (IVD), lung and artery are thought to undergo age-dependant accumulation of damage by chronic exposure to mechanisms such as reactive oxygen species, proteases and glycation. It is unknown whether this damage accumulation is species-dependant (via differing lifespans and hence cumulative exposures) or whether it can influence the progressio…
Eckert, E. R. G., et al. (2000). "Heat transfer - a review of 1997 literature." International Journal of Heat and Mass Transfer 43(14): 2431-2528.
Eckert, E. R. R., et al. (1999). "Heat transfer—a review of 1995 literature." International Journal of Heat and Mass Transfer 42(15): 2717-2797.
Eckstein, F., et al. (2024). "Clinical validation of fully automated laminar knee cartilage transverse relaxation time (T2) analysis in anterior cruciate ligament (ACL)-injured knees— on behalf of the osteoarthritis (OA)-Bio consortium." Quantitative Imaging in Medicine and Surgery 14(7): 4319-4332.
	Background: Magnetic resonance imaging (MRI) cartilage transverse relaxation time (T2) reflects cartilage composition, mechanical properties, and early osteoarthritis (OA). T2 analysis requires cartilage segmentation. In this study, we clinically validate fully automated T2 analysis at 1.5 Tesla (T) in anterior cruciate ligament (ACL)-injured and healthy knees. Methods: We studied 71 participants…
Eckstein, F., et al. (2006). "Magnetic resonance imaging (MRI) of articular cartilage in knee osteoarthritis (OA): morphological assessment." Osteoarthritis and Cartilage 14(SUPPL. 1): 46-75.
	Objective: Magnetic resonance imaging (MRI) is a three-dimensional imaging technique with unparalleled ability to evaluate articular cartilage. This report reviews the current status of morphological assessment of cartilage with quantitative MRI (qMRI), and its relevance for identifying disease status, and monitoring progression and treatment response in knee osteoarthritis (OA). Method: An inter…
Eckstein, F., et al. (2009). "Quantitative MR Imaging of Cartilage and Trabecular Bone in Osteoarthritis." Radiologic Clinics of North America 47(4): 655-673.
	Whereas the strength of scoring systems in osteoarthritis (OA) lies in detecting local changes, involving small parts of the structures of interest (ie, cartilage lesions), quantitative measures are powerful where minute changes occur homogeneously throughout large structures. Cartilage measurements at 1.5 or 3 Tesla are technically accurate, reproducible, and sensitive to change. The rate of cha…
Eckstein, F., et al. (2021). "Osteoarthritis year in review 2020: imaging." Osteoarthritis Cartilage 29(2): 170-179.
	This narrative "Year in Review" highlights a selection of articles published between January 2019 and April 2020, to be presented at the OARSI World Congress 2020 within the field of osteoarthritis (OA) imaging. Articles were obtained from a PubMed search covering the above period, utilizing a variety of relevant search terms. We then selected original and review studies on OA-related imaging in …
Eckstein, F., et al. (2021). "Osteoarthritis year in review 2020: imaging." Osteoarthritis Cartilage 29(2): 170-179.
	This narrative "Year in Review" highlights a selection of articles published between January 2019 and April 2020, to be presented at the OARSI World Congress 2020 within the field of osteoarthritis (OA) imaging. Articles were obtained from a PubMed search covering the above period, utilizing a variety of relevant search terms. We then selected original and review studies on OA-related imaging in …
Eckstein, F., et al. (2021). "Osteoarthritis year in review 2020: imaging." Osteoarthritis and Cartilage 29(2): 170-179.
	This narrative “Year in Review” highlights a selection of articles published between January 2019 and April 2020, to be presented at the OARSI World Congress 2020 within the field of osteoarthritis (OA) imaging. Articles were obtained from a PubMed search covering the above period, utilizing a variety of relevant search terms. We then selected original and review studies on OA-related imaging in …
Eckstein, F., et al. (2024). "30 Years of MRI-based cartilage & bone morphometry in knee osteoarthritis: From correlation to clinical trials." Osteoarthritis and Cartilage 32(4): 439-451.
	Objective: The first publication on morphometric analysis of articular cartilage using magnetic resonance imaging (MRI) in 1994 set the scene for a game change in osteoarthritis (OA) research. The current review highlights milestones in cartilage and bone morphometry, summarizing the rapid progress made in imaging, its application to understanding joint (patho-)physiology, and its use in interven…
Économidès, M. and P. Desbarats (2024). Minimalist CNN for Medical Imaging Classification with Small Dataset: Does Size Really Matter and How? Proceedings of the International Joint Conference on Computer Vision, Imaging and Computer Graphics Theory and Applications.
	Deep learning has become a key method in computer vision, and has seen an increase in the size of both the networks used and the databases. However, its application in medical imaging faces limitations due to the size of datasets, especially for larger networks. This article aims to answer two questions: How can we design a simple model without compromising classification performance, making trai…
Eder, S. D., et al. (2023). "Sub-resolution contrast in neutral helium microscopy through facet scattering for quantitative imaging of nanoscale topographies on macroscopic surfaces." Nature Communications 14(1).
	Nanoscale thin film coatings and surface treatments are ubiquitous across industry, science, and engineering; imbuing specific functional or mechanical properties (such as corrosion resistance, lubricity, catalytic activity and electronic behaviour). Non-destructive nanoscale imaging of thin film coatings across large (ca. centimetre) lateral length scales, crucial to a wide range of modern indus…
Edwards, T. C., et al. (2021). "Predictors of Pediatric Anterior Cruciate Ligament Injury: The Influence of Steep Lateral Posterior Tibial Slope and Its Relationship to the Lateral Meniscus." Arthroscopy - Journal of Arthroscopic and Related Surgery 37(5): 1599-1609.
	Purpose: To examine the relationship between posterior tibial slope and lateral meniscal bone angle (LMBA) on anterior cruciate ligament (ACL) tear risk in a pediatric population. Methods: In this case-control study, non-contact ACL-injured pediatric patients with no significant lateral meniscal lesions were matched by age and sex in a 1:1 ratio to a group of radiologically normal controls. Knee …
Effatparvar, M. R., et al. (2022). "Assessment and Improvement of a Novel ultrasound-based 3D Reconstruction Method: Registered for Lumbar Spine." Journal of Medical and Biological Engineering 42(6): 790-799.
	Purpose: Bone three-dimensional (3D) modelling using imaging techniques is applied for 3D kinematic measurement. Ultrasound has been recently introduced for 3D bone modelling. This study intends to assess and improves an ultrasound-based 3D modelling algorithm to a soft tissue-compatible version. Methods: Six lumbar spines with attached soft tissues were dissected from human cadavers with differe…
Ehmig, J., et al. (2023). "MR-Imaging in Osteoarthritis: Current Standard of Practice and Future Outlook." Diagnostics 13(15).
	Osteoarthritis (OA) is a common degenerative joint disease that affects millions of people worldwide. Magnetic resonance imaging (MRI) has emerged as a powerful tool for the evaluation and monitoring of OA due to its ability to visualize soft tissues and bone with high resolution. This review aims to provide an overview of the current state of MRI in OA, with a special focus on the knee, includin…
Eijgenraam, S. M., et al. (2020). "Time-saving opportunities in knee osteoarthritis: T2 mapping and structural imaging of the knee using a single 5-min MRI scan." European Radiology 30(4): 2231-2240.
	Objectives: To assess the discriminative power of a 5-min quantitative double-echo steady-state (qDESS) sequence for simultaneous T2 measurements of cartilage and meniscus, and structural knee osteoarthritis (OA) assessment, in a clinical OA population, using radiographic knee OA as reference standard. Methods: Fifty-three subjects were included and divided over three groups based on radiographic…
El-Liethy, N. E. and H. A. Kamal (2021). "Advanced compositional imaging T2 mapping sequence in detection of stages of medial knee joint compartments articular cartilage degeneration." Egyptian Journal of Radiology and Nuclear Medicine 52(1).
	Background: The predictive value of the new imaging sequences, especially T2 mapping in assessment of articular cartilage abnormalities of the medial knee compartments in patients with medial knee pain. The purpose of this study is to evaluate the additional value of T2 mapping over using a baseline standard knee MRI to detect cartilage lesions of the medial compartments in patients representing …
Elkaseer, A., et al. (2023). "On the quantitative assessment of the effect of multiple process parameters on the printed layer height in 3D inkjet printing." Virtual and Physical Prototyping 18(1).
	3D inkjet (3D-IJ) printing is recognised for its potential in high-value applications, including printed electronics, tissue engineering and bio-inspired structures, given its precision and ability to deposit multiple materials. The quality of 3D-IJ printed parts is contingent upon meticulous control of the process governing parameters. This study experimentally investigates the influence of vari…
Ellis, B. J., et al. (2006). "Medial collateral ligament insertion site and contact forces in the ACL-deficient knee." Journal of Orthopaedic Research 24(4): 800-810.
	The objectives of this research were to determine the effects of anterior cruciate ligament (ACL) deficiency on medial collateral ligament (MCL) insertion site and contact forces during anterior tibial loading and valgus loading using a combined experimental-finite element (FE) approach. Our hypothesis was that ACL deficiency would increase MCL insertion site forces at the attachments to the tibi…
Elmukashfi, E., et al. (2022). Model selection and sensitivity analysis in the biomechanics of soft tissues: A case study on the human knee meniscus. Advances in Applied Mechanics. 55: 425-511.
	Soft tissues - such as ligaments and tendons - primarily consist of solid (collagen, predominantly) and liquid phases. Understanding the interaction between such components and how they change under physiological loading sets the basis for elucidating the essential link between their internal structure and mechanical behavior. In fact, the internal heterogeneous structure of this kind of tissues …
Epsiba, P., et al. (2020). "A novel discrete CURVELET transform and modified WHOG for video surveillance services." Concurrency and Computation: Practice and Experience 32(4).
	Nowadays, with huge advent of mobile technology and surveillance supports there is increase in demand for visual quality rapidly. H.265/HEVC focuses on HDVC techniques with employing edge object detection-based scheme. This paper proposes a novel discrete curvelet transform and modified WHOG for video surveillance services. The proposed discrete curvelet transform and modified WHOG-based schemes …
Eresen, A. (2022). "Diagnosis of meniscal tears through automated interpretation of medical reports via machine learning." Acad Radiol 29(4): 488-489.
Eresen, A. (2022). "Diagnosis of meniscal tears through automated interpretation of medical reports via machine learning." Academic Radiology 29(4): 488-489.
Eresen, A. (2022). "Diagnosis of meniscal tears through automated interpretation of medical reports via machine learning." Academic Radiology 29(4): 488-489.
Esfandiari, M. A., et al. (2023). "Detection of the rotator cuff tears using a novel convolutional neural network from magnetic resonance image (MRI)." Heliyon 9(5).
	The rotator cuff tear is a common situation for basketballers, handballers, or other athletes that strongly use their shoulders. This injury can be diagnosed precisely from a magnetic resonance (MR) image. In this paper, a novel deep learning-based framework is proposed to diagnose rotator cuff tear from MRI images of patients suspected of the rotator cuff tear. First, we collected 150 shoulders …
Eshraghi, S. and S. Das (2010). "Mechanical and microstructural properties of polycaprolactone scaffolds with one-dimensional, two-dimensional, and three-dimensional orthogonally oriented porous architectures produced by selective laser sintering." Acta Biomaterialia 6(7): 2467-2476.
	This article reports on the experimental determination and finite element modeling of tensile and compressive mechanical properties of solid polycaprolactone (PCL) and of porous PCL scaffolds with onedimensional, two-dimensional and three-dimensional orthogonal, periodic porous architectures produced by selective laser sintering (SLS). PCL scaffolds were built using optimum processing parameters,…
Eskinazi, I. and B. J. Fregly (2016). "An open-source toolbox for surrogate modeling of joint contact mechanics." IEEE Transactions on Biomedical Engineering 63(2): 269-277.
	Goal: Incorporation of elastic joint contact models into simulations of human movement could facilitate studying the interactions between muscles, ligaments, and bones. Unfortunately, elastic joint contactmodels are often too expensive computationally to be used within iterative simulation frameworks. This limitation can be overcome by using fast and accurate surrogate contact models that fit or …
Esmaeili, J., et al. (2024). "Development and characterization of Polycaprolactone/chitosan-based scaffolds for tissue engineering of various organs: A review." International Journal of Biological Macromolecules 272.
	Research in creating 3D structures mirroring the extracellular matrix (ECM) with accurate environmental cues holds paramount significance in biological applications.Biomaterials that replicate ECM properties—mechanical, physicochemical, and biological—emerge as pivotal tools in mimicking ECM behavior.Incorporating synthetic and natural biomaterials is widely used to produce scaffolds suitable for…
Esrafilian, A., et al. (2022). "Toward Tailored Rehabilitation by Implementation of a Novel Musculoskeletal Finite Element Analysis Pipeline." IEEE Transactions on Neural Systems and Rehabilitation Engineering 30: 789-802.
	Tissue-level mechanics (e.g., stress and strain) are important factors governing tissue remodeling and development of knee osteoarthritis (KOA), and hence, the success of physical rehabilitation. To date, no clinically feasible analysis toolbox has been introduced and used to inform clinical decision making with subject-specific in-depth joint mechanics of different activities. Herein, we utilize…
Estarki, F., et al. (2021). "Objective and subjective evaluation of tear film in machine carpet weavers." Journal of Occupational Health 63(1).
	Objectives: The present study was conducted to evaluate the status of tear film objectively and subjectively in machine carpet weavers. Methods: In this cross-sectional study, machine-made carpet weavers were compared with the controls who were selected from people working in other parts of the factory except for the production. A complete evaluation of ocular health was done for all participants…
Eswaran, U. and A. Khang (2024). Augmented Reality (AR) and Virtual Reality (VR) Technologies in Surgical Operating Systems. AI and IoT Technology and Applications for Smart Healthcare Systems: 113-129.
	This study investigates how Augmented Reality (AR) or Virtual Reality (VR) technology might be used in surgical operating systems. The use of AR and VR technology has the potential to increase patient care, decrease complications, and improve surgical outcomes. The use of AR/VR in preoperative planning, intraoperative navigation, surgical training, and remote surgery is examined in this research.…
Evain, E., et al. (2021). "Breast nodule classification with two-dimensional ultrasound using Mask-RCNN ensemble aggregation." Diagnostic and Interventional Imaging 102(11): 653-658.
	Purpose: The purpose of this study was to create a deep learning algorithm to infer the benign or malignant nature of breast nodules using two-dimensional B-mode ultrasound data initially marked as BI-RADS 3 and 4. Materials and methods: An ensemble of mask region-based convolutional neural networks (Mask-RCNN) combining nodule segmentation and classification were trained to explicitly localize t…
Evans, L. M., et al. (2023). "A Review of Image-Based Simulation Applications in High-Value Manufacturing." Archives of Computational Methods in Engineering 30(3): 1495-1552.
	Image-Based Simulation (IBSim) is the process by which a digital representation of a real geometry is generated from image data for the purpose of performing a simulation with greater accuracy than with idealised Computer Aided Design (CAD) based simulations. Whilst IBSim originates in the biomedical field, the wider adoption of imaging for non-destructive testing and evaluation (NDT/NDE) within …
Faisal, A., et al. (2015). "Multiple LREK Active Contours for Knee Meniscus Ultrasound Image Segmentation." IEEE Transactions on Medical Imaging 34(10): 2162-2171.
	Quantification of knee meniscus degeneration and displacement in an ultrasound image requires simultaneous segmentation of femoral condyle, meniscus, and tibial plateau in order to determine the area and the position of the meniscus. In this paper, we present an active contour for image segmentation that uses scalable local regional information on expandable kernel (LREK). It includes using a str…
Falvo, M. R., et al. (1997). "Manipulation of individual viruses: Friction and mechanical properties." Biophysical Journal 72(3): 1396-1403.
	We present our results on the manipulation of individual viruses using an advanced interface for atomic force microscopes (AFMs). We show that the viruses can be dissected, rotated, and translated with great facility. We interpret the behavior of tobacco mosaic virus with a mechanical model that makes explicit the competition between sample-substrate lateral friction and the flexural rigidity of …
Fan, D., et al. (2022). "3D printing of bone and cartilage with polymer materials." Frontiers in Pharmacology 13.
	Damage and degeneration to bone and articular cartilage are the leading causes of musculoskeletal disability. Commonly used clinical and surgical methods include autologous/allogeneic bone and cartilage transplantation, vascularized bone transplantation, autologous chondrocyte implantation, mosaicplasty, and joint replacement. 3D bio printing technology to construct implants by layer-by-layer pri…
Fan, M. H., et al. (2024). "Hydrogel-exosome system in tissue engineering: A promising therapeutic strategy." Bioactive Materials 38: 1-30.
	Characterized by their pivotal roles in cell-to-cell communication, cell proliferation, and immune regulation during tissue repair, exosomes have emerged as a promising avenue for “cell-free therapy” in clinical applications. Hydrogels, possessing commendable biocompatibility, degradability, adjustability, and physical properties akin to biological tissues, have also found extensive utility in ti…
Fan, P., et al. (2022). "Scanning Probe Lithography: State-of-the-Art and Future Perspectives." Micromachines 13(2).
	High-throughput and high-accuracy nanofabrication methods are required for the ever-increasing demand for nanoelectronics, high-density data storage devices, nanophotonics, quantum computing, molecular circuitry, and scaffolds in bioengineering used for cell proliferation applications. The scanning probe lithography (SPL) nanofabrication technique is a critical nanofabrication method with great p…
Fan, R., et al. (2022). "Retrospective Observational Study on the Characteristics of Pain and Associated Factors of Breakthrough Pain in Advanced Cancer Patients." Pain Research and Management 2022.
	Objective. This study aimed to conduct a retrospective observational study to understand the status of characteristics of pain and identify potential variables influencing the clinical presentation of breakthrough cancer pain (BTP) in advanced cancer patients. Methods. Advanced cancer patients over 18 years of age; diagnosed with cancer of any type and stage III or IV in the palliative care ward …
Fan, W., et al. (2024). "Textile production by additive manufacturing and textile waste recycling: a review." Environmental Chemistry Letters 22(4): 1929-1987.
	The rapid growth of textile industry and fast-fashion has led to the production of about 92 million ton of textile waste per year. Nearly 85% of textile waste is disposed of by landfill and incineration, causing serious environmental pollution and huge resource waste, calling for alternative textile production. Here we review the green production of textiles with focus on additive manufacturing, …
Fan, X., et al. (2023). "A review of advances in image-guided orthopedic surgery." Physics in Medicine and Biology 68(2).
	Orthopedic surgery remains technically demanding due to the complex anatomical structures and cumbersome surgical procedures. The introduction of image-guided orthopedic surgery (IGOS) has significantly decreased the surgical risk and improved the operation results. This review focuses on the application of recent advances in artificial intelligence (AI), deep learning (DL), augmented reality (AR…
Fan, Y. J., et al. (2023). "Machine Learning: Using Xception, a Deep Convolutional Neural Network Architecture, to Implement Pectus Excavatum Diagnostic Tool from Frontal-View Chest X-rays." Biomedicines 11(3).
	Pectus excavatum (PE), a chest-wall deformity that can compromise cardiopulmonary function, cannot be detected by a radiologist through frontal chest radiography without a lateral view or chest computed tomography. This study aims to train a convolutional neural network (CNN), a deep learning architecture with powerful image processing ability, for PE screening through frontal chest radiography, …
Fang, J., et al. (2023). "Prediction of BGA solder joint array shape using improved Perzyna model and Anand model." Welding in the World 67(12): 2765-2778.
	The shape of solder joints formed during the soldering process has a significant impact on the reliability of electronic products. While various methods have been developed to predict solder joint shape, the specific changes in shape resulting from liquid–solid phase changes and PCB thermal deformation have not been thoroughly examined. This paper proposes an integrated approach for predicting th…
Fang, L. and X. Wang (2023). "Dual-stream parallel model of cartilage injury diagnosis based on local centroid optimization." Biomedical Signal Processing and Control 80.
	The graded diagnosis of articular cartilage injury is a critical link in determining patient therapy and prognosis, as well as a hot topic in bone and joint surgery research. To effectively overcome the irreversible damage caused by minimally invasive arthroscopy, this paper proposes a dual-stream parallel diagnostic model (LC-DSPNet) based on magnetic resonance imaging (MRI), which has high spat…
Fang, L. and X. Wang (2023). "Dual-stream parallel model of cartilage injury diagnosis based on local centroid optimization." Biomedical Signal Processing and Control 80.
	The graded diagnosis of articular cartilage injury is a critical link in determining patient therapy and prognosis, as well as a hot topic in bone and joint surgery research. To effectively overcome the irreversible damage caused by minimally invasive arthroscopy, this paper proposes a dual-stream parallel diagnostic model (LC-DSPNet) based on magnetic resonance imaging (MRI), which has high spat…
Fang, L., et al. (2021). "Integrating a learned probabilistic model with energy functional for ultrasound image segmentation." Medical and Biological Engineering and Computing 59(9): 1917-1931.
	The segmentation of ultrasound (US) images is steadily growing in popularity, owing to the necessity of computer-aided diagnosis (CAD) systems and the advantages that this technique shows, such as safety and efficiency. The objective of this work is to separate the lesion from its background in US images. However, most US images contain poor quality, which is affected by the noise, ambiguous boun…
Fang, S., et al. (2024). "Natural products in osteoarthritis treatment: bridging basic research to clinical applications." Chinese Medicine (United Kingdom) 19(1).
	Osteoarthritis (OA) is the most prevalent degenerative musculoskeletal disease, severely impacting the function of patients and potentially leading to disability, especially among the elderly population. Natural products (NPs), obtained from components or metabolites of plants, animals, microorganisms etc., have gained significant attention as important conservative treatments for various disease…
Fang, W., et al. (2023). "Review on Additives in Hydrogels for 3D Bioprinting of Regenerative Medicine: From Mechanism to Methodology." Pharmaceutics 15(6).
	The regeneration of biological tissues in medicine is challenging, and 3D bioprinting offers an innovative way to create functional multicellular tissues. One common way in bioprinting is bioink, which is one type of the cell-loaded hydrogel. For clinical application, however, the bioprinting still suffers from satisfactory performance, e.g., in vascularization, effective antibacterial, immunomod…
Fang, X., et al. (2019). "An industrial micro-defect diagnosis system via intelligent segmentation region." Sensors (Switzerland) 19(11).
	In the field of machine vision defect detection for a micro workpiece, it is very important to make the neural network realize the integrity of the mask in analyte segmentation regions. In the process of the recognition of small workpieces, fatal defects are always contained in borderline areas that are difficult to demarcate. The non-maximum suppression (NMS) of intersection over union (IOU) wil…
Fang, Y., et al. (2022). "Nonlocal convolutional block attention module VNet for gliomas automatic segmentation." International Journal of Imaging Systems and Technology 32(2): 528-543.
	Glioma is the most common primary tumor in the skull, but it has no obvious boundary with normal brain tissue and is difficult to completely remove. Currently, manual segmentation of the lesion regions has been widely used in the clinical practice of magnetic resonance (MR) images of gliomas, but the implementation process has disadvantages such as time-consuming and poor repeatability. It is bec…
Farasati Far, B., et al. (2022). "A Review on Biomedical Application of Polysaccharide-Based Hydrogels with a Focus on Drug Delivery Systems." Polymers 14(24).
	Over the last years of research on drug delivery systems (DDSs), natural polymer-based hydrogels have shown many scientific advances due to their intrinsic properties and a wide variety of potential applications. While drug efficacy and cytotoxicity play a key role, adopting a proper DDS is crucial to preserve the drug along the route of administration and possess desired therapeutic effect at th…
Farinelli, L., et al. (2024). "Increased Intra-Articular Internal Tibial Rotation Is Associated With Unstable Medial Meniscus Ramp Lesions in ACL-Injured Athletes: An MRI Matched-Pair Comparative Study." Arthroscopy, Sports Medicine, and Rehabilitation 6(1).
	Purpose: To analyze internal tibial rotation through magnetic resonance imaging (MRI) of patients with anterior cruciate ligament (ACL) injuries with and without an unstable medial meniscal ramp lesion (MMRL). Methods: Retrospective analysis of prospectively data was performed to include all consecutive patients who underwent primary ACL reconstruction (ACLR) between January 2022 and June 2022. T…
Farrell, T. P., et al. (2018). "Musculoskeletal Imaging: Current Practice and Future Directions." Seminars in Musculoskeletal Radiology 22(5): 564-581.
	Musculoskeletal (MSK) radiology plays a crucial role in the diagnosis and management of MSK disorders and has rapidly expanded in tandem with advances in technology and improved access to imaging. Although anatomical imaging remains the mainstay of MSK radiology, significant progress has been made in functional and molecular imaging as well as in hybrid imaging with an expanding armament of techn…
Farrugia, B. L. and J. Melrose (2023). "The Glycosaminoglycan Side Chains and Modular Core Proteins of Heparan Sulphate Proteoglycans and the Varied Ways They Provide Tissue Protection by Regulating Physiological Processes and Cellular Behaviour." International Journal of Molecular Sciences 24(18).
	This review examines the roles of HS–proteoglycans (HS–PGs) in general, and, in particular, perlecan and syndecan as representative examples and their interactive ligands, which regulate physiological processes and cellular behavior in health and disease. HS–PGs are essential for the functional properties of tissues both in development and in the extracellular matrix (ECM) remodeling that occurs …
Fathi-Achachelouei, M., et al. (2020). Use of nanoscale-delivery systems in tissue/organ regeneration. Biomaterials for Organ and Tissue Regeneration: New Technologies and Future Prospects: 113-162.
	Nanoscale materials play a crucial role in the tissue/organ regeneration and will shape the future of tissue engineering through providing optimum biomimetic designs for modulating cellular activity, including proliferation, migration, adhesion, and differentiation. Nanoscale-delivery systems provide a platform not only to exert various stimuli such as mechanical and electrical to the scaffolds a…
Fatima, A., et al. (2022). "Changes in the tear film and meibomian gland morphology between preclinical dry eye and normal subjects represented by ocular surface disease index scores." Experimental Eye Research 222.
	Tear film and MG morphology play an essential role in detecting dry eyes and Meibomian Gland Dysfunction (MGD). Previous studies have reported these changes in cases diagnosed with dry eyes. However, it is important to study these changes among subjects with symptoms of dry eyes without signs. Hence, this study evaluated the changes in the tear film and meibomian gland (MG) morphology among subje…
Fatima, A., et al. (2022). "Changes in the tear film and meibomian gland morphology between preclinical dry eye and normal subjects represented by ocular surface disease index scores." Exp Eye Res 222: 109188.
	Tear film and MG morphology play an essential role in detecting dry eyes and Meibomian Gland Dysfunction (MGD). Previous studies have reported these changes in cases diagnosed with dry eyes. However, it is important to study these changes among subjects with symptoms of dry eyes without signs. Hence, this study evaluated the changes in the tear film and meibomian gland (MG) morphology among subje…
Fatima, A., et al. (2022). "Changes in the tear film and meibomian gland morphology between preclinical dry eye and normal subjects represented by ocular surface disease index scores." Experimental Eye Research 222.
Fayad, L. M., et al. (2021). "A Deep Learning System for Synthetic Knee Magnetic Resonance Imaging: Is Artificial Intelligence-Based Fat-Suppressed Imaging Feasible?" Invest Radiol 56(6): 357-368.
	MATERIALS AND METHODS: This single-center study was approved by the institutional review board. Artificial intelligence-based FS MRI scans were created from non-FS images using a deep learning system with a modified convolutional neural network-based U-Net that used a training set of 25,920 images and validation set of 16,416 images. Three musculoskeletal radiologists reviewed 88 knee MR studies …
Fayad, L. M., et al. (2021). "A Deep Learning System for Synthetic Knee Magnetic Resonance Imaging Is Artificial Intelligence-Based Fat-Suppressed Imaging Feasible?" Investigative Radiology 56(6): 357-368.
	Objectives The aim of this study was to determine the feasibility and performance of a deep learning system used to create synthetic artificial intelligence-based fat-suppressed magnetic resonance imaging (AFSMRI) scans of the knee. Materials and Methods This single-center study was approved by the institutional review board. Artificial intelligence-based FS MRI scans were created from non-FS ima…
Fayad, L. M., et al. (2021). "A Deep Learning System for Synthetic Knee Magnetic Resonance Imaging Is Artificial Intelligence-Based Fat-Suppressed Imaging Feasible?" Investigative Radiology 56(6): 357-368.
Federer, S. J. and G. G. Jones (2021). "Artificial intelligence in orthopaedics: A scoping review." PLoS One 16(11 November).
	There is a growing interest in the application of artificial intelligence (AI) to orthopaedic surgery. This review aims to identify and characterise research in this field, in order to understand the extent, range and nature of this work, and act as springboard to stimulate future studies. A scoping review, a form of structured evidence synthesis, was conducted to summarise the use of AI in ortho…
Fei, H., et al. (2017). "Research status on sticking behavior of solidified shell in continuous casting mould." Journal of Iron and Steel Research 29(8): 603-609.
	Prevention, monitoring and control of sticker between solidified shell and mould are of great significance for ensuring smooth production and high quality slabs, optimizing continuous casting process. The sticker is one of the key factors which restrict the development of high speed continuous casting and wide and heavy plate continuous casting technology. Formation, propagation and recovery mech…
Felfeliyan, B., et al. (2021). MRI Knee Domain Translation for Unsupervised Segmentation by CycleGAN (data from Osteoarthritis initiative (OAI)). Proceedings of the Annual International Conference of the IEEE Engineering in Medicine and Biology Society, EMBS.
	Accurate quantification of bone and cartilage features is the key to efficient management of knee osteoarthritis (OA). Bone and cartilage tissues can be accurately segmented from magnetic resonance imaging (MRI) data using supervised Deep Learning (DL) methods. DL training is commonly conducted using large datasets with expert-labeled annotations. DL models perform better if distributions of test…
Felfeliyan, B., et al. (2022). "Improved-Mask R-CNN: Towards an accurate generic MSK MRI instance segmentation platform (data from the Osteoarthritis Initiative)." Computerized Medical Imaging and Graphics 97.
	Introduction: Objective assessment of osteoarthritis (OA) Magnetic Resonance Imaging (MRI) scans can address the limitations of the current OA assessment approaches. Detecting and extracting bone, cartilage, and joint fluid is a necessary component for the objective assessment of OA, which helps to quantify tissue characteristics such as volume and thickness. Many algorithms, based on Artificial …
Felfeliyan, B., et al. (2023). Weakly Supervised Medical Image Segmentation with Soft Labels and Noise Robust Loss. Lecture Notes in Computer Science (including subseries Lecture Notes in Artificial Intelligence and Lecture Notes in Bioinformatics).
	Recent advances in deep learning algorithms have led to significant benefits for solving many medical image analysis problems. Training deep learning models commonly requires large datasets with expert-labeled annotations. However, acquiring expert-labeled annotation is not only expensive but also is subjective, error-prone, and inter-/intra- observer variability introduces noise to labels. This …
Feng, C., et al. (2022). "Research hotspots and emerging trends of deep learning applications in orthopedics: A bibliometric and visualized study." Frontiers in Public Health 10.
	Background: As a research hotspot, deep learning has been continuously combined with various research fields in medicine. Recently, there is a growing amount of deep learning-based researches in orthopedics. This bibliometric analysis aimed to identify the hotspots of deep learning applications in orthopedics in recent years and infer future research trends. Methods: We screened global publicatio…
Feng, C. M., et al. (2021). Multi-contrast MRI Super-Resolution via a Multi-stage Integration Network. Lecture Notes in Computer Science (including subseries Lecture Notes in Artificial Intelligence and Lecture Notes in Bioinformatics). 12906 LNCS: 140-149.
	Super-resolution (SR) plays a crucial role in improving the image quality of magnetic resonance imaging (MRI). MRI produces multi-contrast images and can provide a clear display of soft tissues. However, current super-resolution methods only employ a single contrast, or use a simple multi-contrast fusion mechanism, ignoring the rich relations among different contrasts, which are valuable for impr…
Feng, C. M., et al. (2023). "Multimodal Transformer for Accelerated MR Imaging." IEEE Transactions on Medical Imaging 42(10): 2804-2816.
	Accelerated multi-modal magnetic resonance (MR) imaging is a new and effective solution for fast MR imaging, providing superior performance in restoring the target modality from its undersampled counterpart with guidance from an auxiliary modality. However, existing works simply combine the auxiliary modality as prior information, lacking in-depth investigations on the potential mechanisms for fu…
Feng, H., et al. (2024). "Test of Significance for High-Dimensional Thresholds with Application to Individualized Minimal Clinically Important Difference." Journal of the American Statistical Association 119(546): 1396-1408.
	This work is motivated by learning the individualized minimal clinically important difference, a vital concept to assess clinical importance in various biomedical studies. We formulate the scientific question into a high-dimensional statistical problem where the parameter of interest lies in an individualized linear threshold. The goal is to develop a hypothesis testing procedure for the signific…
Feng, H., et al. (2022). "NONREGULAR and MINIMAX ESTIMATION of INDIVIDUALIZED THRESHOLDS in HIGH DIMENSION with BINARY RESPONSES." Annals of Statistics 50(4): 2284-2305.
	Given a large number of covariates Z, we consider the estimation of a high-dimensional parameter in an individualized linear threshold T Z for a continuous variable X, which minimizes the disagreement between sign(X-T Z) and a binary response Y . While the problem can be formulated into the M-estimation framework, minimizing the corresponding empirical risk function is computationally intractable…
Feng, J. and J. Jiang (2022). "Deep Learning-Based Chest CT Image Features in Diagnosis of Lung Cancer." Computational and Mathematical Methods in Medicine 2022.
[truncated: 4,974 more rows]
