# Supplementary material for: Diagnosis of knee meniscal injuries using artificial intelligence: A systematic review and meta-analysis of diagnostic performance
Source: PLoS One. 2025 Jun 24;20(6):e0326339. doi: 10.1371/journal.pone.0326339 (PMC12186967; doi:10.1371/journal.pone.0326339)
Supplement: S3 File — (XLSX) [file pone.0326339.s015.xlsx]

## Sheet: Algorithms, internal validation
author year	year	country	Study design	Inclusion criteria	Exclusion criteria	Number of participants represented by the training data	Disease+ participants%	Male% of participants	Mean age of participants	SD of mean age of participants	tear	type of tear	modality	tesla	Target condition	view	Multiple views or one view	algorithm	architecture	dimension	evaluation	Level	No. of Images per training Set	No. of Images per tuning Set	No. of Images per testing Set	validation method	validation size	Model output	Comparison group	Reference standard	Used data augmentaion	Used transfer learning	included localization of pathology in model output	TP	FN	TN	FP	sen (recall)	spe	ppv (precision)	npv	auc	auc L	auc U	auc sd	accuracy	accuracy L	accuracy U	accuracy sd
Bharath Ramakrishna 2008	2008	China	case control	NR	NR	40	42.5	47.5	male ages range 15–61, females ages range 30–73	NR	Yes	simple and complex meniscal tears, meniscal fragment, degenerative tear	MRI	1.5	meniscus	sagittal, coronal	Multiple	novel computer-aided detection (CAD)	NR	512x512	internal test set	finding	10		160	training set	NR	NR	Expert clinicians	Expert consensus	No	No		26	5	97	32	0.8387	0.7519	0.448276	0.95098					0.76875
Bharath Ramakrishna 2008	2008	China	case control	NR	NR	40	42.5	47.5	male ages range 15–61, females ages range 30–73	NR	Yes	simple and complex meniscal tears, meniscal fragment, degenerative tear	MRI	1.5	Medial Anterior Menicus	sagittal, coronal	Multiple	novel computer-aided detection (CAD)	NR	512x512	internal test set	finding	10		160	training set	NR	NR	Expert clinicians	Expert consensus	No	No		2	1	31	6	67	84	0.25	0.96875					0.825
Bharath Ramakrishna 2008	2008	China	case control	NR	NR	40	42.5	47.5	male ages range 15–61, females ages range 30–73	NR	Yes	simple and complex meniscal tears, meniscal fragment, degenerative tear	MRI	1.5	Medial Posterior meniscus	sagittal, coronal	Multiple	novel computer-aided detection (CAD)	NR	512x512	internal test set	finding	10		160	training set	NR	NR	Expert clinicians	Expert consensus	No	No		15	1	17	7	94	71	0.681818	0.944444					0.8
Bharath Ramakrishna 2008	2008	China	case control	NR	NR	40	42.5	47.5	male ages range 15–61, females ages range 30–73	NR	Yes	simple and complex meniscal tears, meniscal fragment, degenerative tear	MRI	1.5	Lateral Anterior meniscus	sagittal, coronal	Multiple	novel computer-aided detection (CAD)	NR	512x512	internal test set	finding	10		160	training set	NR	NR	Expert clinicians	Expert consensus	No	No		3	1	25	11	75	70	0.214286	0.961538					0.7
Bharath Ramakrishna 2008	2008	China	case control	NR	NR	40	42.5	47.5	male ages range 15–61, females ages range 30–73	NR	Yes	simple and complex meniscal tears, meniscal fragment, degenerative tear	MRI	1.5	Lateral Posterior meniscus	sagittal, coronal	Multiple	novel computer-aided detection (CAD)	NR	512x512	internal test set	finding	10		160	training set	NR	NR	Expert clinicians	Expert consensus	No	No		6	2	24	8	75	75	0.428571	0.923077					0.75
M. H. Fazel Zarandi 2016	2016	Iran	case control	NR	NR	28	74.78	64.28	male with a range of 25 to 64 years old, female with a range of 44 to 78 years old	NR	Yes	NR	MRI	NR	meniscus	sagittal	one	type-2 λ-enhancement algorithm, PNN	NR	NR	internal test set	finding	198		50	random split sample validation	NR	0 and 1 mode	NR	Expert consensus	No	Yes		45	4	0	1	0.9184		0.9783						0.9
M. H. Fazel Zarandi 2016	2016	Iran	case control	NR	NR	28	74.78	64.28	male with a range of 25 to 64 years old, female with a range of 44 to 78 years old	NR	Yes	NR	MRI	NR	meniscus	sagittal	one	type-2 λ-enhancement algorithm, PNN	NR	NR	internal test set	finding	198		50	random split sample validation	NR	Binary Classification	NR	Expert consensus	No	Yes		39	8	0	3	0.8298		0.9286						0.78
Ahmet Saygılı 2018	2018	Turkey	case control	NR	NR	29	100	55	NR	NR	Yes	Horizontal tears, Vertical tears, Partial Maceration	MRI	3	meniscus	sagittal	one	KNN, ELM, SVM	NR	384 × 384	internal test set	finding	66		22	random split sample validation	NR	Binary Classification	Comparsion of multiple algorithms	Expert consensus	No	No		43.5942	2.4058	110.195	17.8048	0.9477	0.8609	0.710015	0.978634					0.8497
Ahmet Saygılı 2018	2018	Turkey	case control	NR	NR	29	100	55	NR	NR	Yes	Horizontal tears, Vertical tears, Partial Maceration	MRI	3	Medial Meniscus- Anterior Horn	sagittal	one	KNN	NR	384 × 384	internal test set	finding	66		22	random split sample validation	NR	Binary Classification	Comparsion of multiple algorithms	Expert consensus	No	No		1.949	0.051	13.5999	13.4001	0.9745	0.5037	0.126978	0.996264					0.9019
Ahmet Saygılı 2018	2018	Turkey	case control	NR	NR	29	100	55	NR	NR	Yes	Horizontal tears, Vertical tears, Partial Maceration	MRI	3	Medial Meniscus- Body	sagittal	one	KNN	NR	384 × 384	internal test set	finding	66		22	random split sample validation	NR	Binary Classification	Comparsion of multiple algorithms	Expert consensus	No	No		11.868	3.132	12.061	1.939	0.7912	0.8615	0.859564	0.793852					0.8205
Ahmet Saygılı 2018	2018	Turkey	case control	NR	NR	29	100	55	NR	NR	Yes	Horizontal tears, Vertical tears, Partial Maceration	MRI	3	Medial Meniscus- Posterior Horn	sagittal	one	KNN	NR	384 × 384	internal test set	finding	66		22	random split sample validation	NR	Binary Classification	Comparsion of multiple algorithms	Expert consensus	No	No		14.9562	6.0438	6.8912	1.1088	0.7122	0.8614	0.93098	0.532756					0.8201
Ahmet Saygılı 2018	2018	Turkey	case control	NR	NR	29	100	55	NR	NR	Yes	Horizontal tears, Vertical tears, Partial Maceration	MRI	3	Medial Meniscus- Anterior Horn	sagittal	one	ELM	NR	384 × 384	internal test set	finding	66		22	random split sample validation	NR	Binary Classification	Comparsion of multiple algorithms	Expert consensus	No	No		2	0	14.7501	12.2499	1	0.5463	0.140352	1					1
Ahmet Saygılı 2018	2018	Turkey	case control	NR	NR	29	100	55	NR	NR	Yes	Horizontal tears, Vertical tears, Partial Maceration	MRI	3	Medial Meniscus- Body	sagittal	one	ELM	NR	384 × 384	internal test set	finding	66		22	random split sample validation	NR	Binary Classification	Comparsion of multiple algorithms	Expert consensus	No	No		12.213	2.787	12.5272	1.4728	0.8142	0.8948	0.892385	0.818012					0.8142
Ahmet Saygılı 2018	2018	Turkey	case control	NR	NR	29	100	55	NR	NR	Yes	Horizontal tears, Vertical tears, Partial Maceration	MRI	3	Medial Meniscus- Posterior Horn	sagittal	one	ELM	NR	384 × 384	internal test set	finding	66		22	random split sample validation	NR	Binary Classification	Comparsion of multiple algorithms	Expert consensus	No	No		15.6534	5.3466	7.132	0.868	0.7454	0.8915	0.947462	0.571538					0.7454
Ahmet Saygılı 2018	2018	Turkey	case control	NR	NR	29	100	55	NR	NR	Yes	Horizontal tears, Vertical tears, Partial Maceration	MRI	3	Medial Meniscus- Anterior Horn	sagittal	one	SVM	NR	384 × 384	internal test set	finding	66		22	random split sample validation	NR	Binary Classification	Comparsion of multiple algorithms	Expert consensus	No	No		1.9442	0.0558	13.4406	13.5594	0.9721	0.4978	0.125403	0.995866					0.9005
Ahmet Saygılı 2018	2018	Turkey	case control	NR	NR	29	100	55	NR	NR	Yes	Horizontal tears, Vertical tears, Partial Maceration	MRI	3	Medial Meniscus- Body	sagittal	one	SVM	NR	384 × 384	internal test set	finding	66		22	random split sample validation	NR	Binary Classification	Comparsion of multiple algorithms	Expert consensus	No	No		11.562	3.438	11.7852	2.2148	0.7708	0.8418	0.839237	0.77416					0.8001
Ahmet Saygılı 2018	2018	Turkey	case control	NR	NR	29	100	55	NR	NR	Yes	Horizontal tears, Vertical tears, Partial Maceration	MRI	3	Medial Meniscus- Posterior Horn	sagittal	one	SVM	NR	384 × 384	internal test set	finding	66		22	random split sample validation	NR	Binary Classification	Comparsion of multiple algorithms	Expert consensus	No	No		14.6958	6.3042	6.772	1.228	0.6998	0.8465	0.922883	0.517887					0.8058
Ahmet Saygılı 2018	2018	Turkey	case control	NR	NR	29	100	55	NR	NR	Yes	Horizontal tears, Vertical tears, Partial Maceration	MRI	3	Lateral Meniscus- Anterior Horn	sagittal	one	KNN	NR	384 × 384	internal test set	finding	66		22	random split sample validation	NR	Binary Classification	Comparsion of multiple algorithms	Expert consensus	No	No		2.9508	0.05	13.4108	12.5892	0.9836	0.5158	0.189884	0.996286					0.9121
Ahmet Saygılı 2018	2018	Turkey	case control	NR	NR	29	100	55	NR	NR	Yes	Horizontal tears, Vertical tears, Partial Maceration	MRI	3	Lateral Meniscus- Body	sagittal	one	KNN	NR	384 × 384	internal test set	finding	66		22	random split sample validation	NR	Binary Classification	Comparsion of multiple algorithms	Expert consensus	No	No		0.8972	1.1028	12.1122	14.8878	0.9173	0.4486	0.0568388	0.916549					0.8531
Ahmet Saygılı 2018	2018	Turkey	case control	NR	NR	29	100	55	NR	NR	Yes	Horizontal tears, Vertical tears, Partial Maceration	MRI	3	Lateral Meniscus- Posterior Horn	sagittal	one	KNN	NR	384 × 384	internal test set	finding	66		22	random split sample validation	NR	Binary Classification	Comparsion of multiple algorithms	Expert consensus	No	No		1.4931	1.5069	12.9402	13.0598	0.9685	0.4977	0.102598	0.895695					0.8969
Ahmet Saygılı 2018	2018	Turkey	case control	NR	NR	29	100	55	NR	NR	Yes	Horizontal tears, Vertical tears, Partial Maceration	MRI	3	Lateral Meniscus- Anterior Horn	sagittal	one	ELM	NR	384 × 384	internal test set	finding	66		22	random split sample validation	NR	Binary Classification	Comparsion of multiple algorithms	Expert consensus	No	No		2.9946	0.05	14.4014	11.5986	0.9982	0.5539	0.205205	0.99654					0.9196
Ahmet Saygılı 2018	2018	Turkey	case control	NR	NR	29	100	55	NR	NR	Yes	Horizontal tears, Vertical tears, Partial Maceration	MRI	3	Lateral Meniscus- Body	sagittal	one	ELM	NR	384 × 384	internal test set	finding	66		22	random split sample validation	NR	Binary Classification	Comparsion of multiple algorithms	Expert consensus	No	No		1.0868	0.9132	14.6718	12.3282	0.9916	0.5434	0.0810138	0.941405					0.8972
Ahmet Saygılı 2018	2018	Turkey	case control	NR	NR	29	100	55	NR	NR	Yes	Horizontal tears, Vertical tears, Partial Maceration	MRI	3	Lateral Meniscus- Posterior Horn	sagittal	one	ELM	NR	384 × 384	internal test set	finding	66		22	random split sample validation	NR	Binary Classification	Comparsion of multiple algorithms	Expert consensus	No	No		1.6539	1.3461	14.3338	11.6662	0.9956	0.5513	0.124166	0.914151					0.9291
Ahmet Saygılı 2018	2018	Turkey	case control	NR	NR	29	100	55	NR	NR	Yes	Horizontal tears, Vertical tears, Partial Maceration	MRI	3	Lateral Meniscus- Anterior Horn	sagittal	one	SVM	NR	384 × 384	internal test set	finding	66		22	random split sample validation	NR	Binary Classification	Comparsion of multiple algorithms	Expert consensus	No	No		2.9472	0.05	13.0676	12.9324	0.9824	0.5026	0.185597	0.996188					0.9271
Ahmet Saygılı 2018	2018	Turkey	case control	NR	NR	29	100	55	NR	NR	Yes	Horizontal tears, Vertical tears, Partial Maceration	MRI	3	Lateral Meniscus- Body	sagittal	one	SVM	NR	384 × 384	internal test set	finding	66		22	random split sample validation	NR	Binary Classification	Comparsion of multiple algorithms	Expert consensus	No	No		0.8494	1.1506	11.4669	15.5331	0.9098	0.4247	0.051848	0.908809					0.8325
Ahmet Saygılı 2018	2018	Turkey	case control	NR	NR	29	100	55	NR	NR	Yes	Horizontal tears, Vertical tears, Partial Maceration	MRI	3	Lateral Meniscus- Posterior Horn	sagittal	one	SVM	NR	384 × 384	internal test set	finding	66		22	random split sample validation	NR	Binary Classification	Comparsion of multiple algorithms	Expert consensus	No	No		1.3764	1.6236	11.9288	14.0712	0.9691	0.4588	0.0891012	0.880198					0.8855
Ahmet Saygılı 2018	2018	Turkey	case control	NR	NR	29	100	55	NR	NR	Yes	Horizontal tears, Vertical tears, Partial Maceration	MRI	3	Medial Meniscus- Anterior Horn	sagittal	one	KNN	NR	384 × 384	internal test set	finding	66		22	random split sample validation	NR	Multiclass Classification	Comparsion of multiple algorithms	Expert consensus	No	No		1.4916	0.5084	13.1895	13.8105	0.7458	0.4885	0.0974768	0.962885					0.7268
Ahmet Saygılı 2018	2018	Turkey	case control	NR	NR	29	100	55	NR	NR	Yes	Horizontal tears, Vertical tears, Partial Maceration	MRI	3	Medial Meniscus- Body	sagittal	one	KNN	NR	384 × 384	internal test set	finding	66		22	random split sample validation	NR	Multiclass Classification	Comparsion of multiple algorithms	Expert consensus	No	No		11.487	3.513	10.9788	3.0212	0.7658	0.7842	0.791759	0.757587					0.7696
Ahmet Saygılı 2018	2018	Turkey	case control	NR	NR	29	100	55	NR	NR	Yes	Horizontal tears, Vertical tears, Partial Maceration	MRI	3	Medial Meniscus- Posterior Horn	sagittal	one	KNN	NR	384 × 384	internal test set	finding	66		22	random split sample validation	NR	Multiclass Classification	Comparsion of multiple algorithms	Expert consensus	No	No		14.7252	6.2748	7.176	0.824	0.7012	0.897	0.947007	0.5335					0.8096
Ahmet Saygılı 2018	2018	Turkey	case control	NR	NR	29	100	55	NR	NR	Yes	Horizontal tears, Vertical tears, Partial Maceration	MRI	3	Medial Meniscus- Anterior Horn	sagittal	one	ELM	NR	384 × 384	internal test set	finding	66		22	random split sample validation	NR	Multiclass Classification	Comparsion of multiple algorithms	Expert consensus	No	No		1.6008	0.3992	14.2182	12.7818	0.8004	0.5266	0.111301	0.97269					0.7751
Ahmet Saygılı 2018	2018	Turkey	case control	NR	NR	29	100	55	NR	NR	Yes	Horizontal tears, Vertical tears, Partial Maceration	MRI	3	Medial Meniscus- Body	sagittal	one	ELM	NR	384 × 384	internal test set	finding	66		22	random split sample validation	NR	Multiclass Classification	Comparsion of multiple algorithms	Expert consensus	No	No		12.9135	2.0865	13.2678	0.7322	0.8609	0.9477	0.946342	0.86411					0.8496
Ahmet Saygılı 2018	2018	Turkey	case control	NR	NR	29	100	55	NR	NR	Yes	Horizontal tears, Vertical tears, Partial Maceration	MRI	3	Medial Meniscus- Posterior Horn	sagittal	one	ELM	NR	384 × 384	internal test set	finding	66		22	random split sample validation	NR	Multiclass Classification	Comparsion of multiple algorithms	Expert consensus	No	No		17.3817	3.6183	7.5848	0.4152	0.8277	0.9481	0.97667	0.677027					0.8497
Ahmet Saygılı 2018	2018	Turkey	case control	NR	NR	29	100	55	NR	NR	Yes	Horizontal tears, Vertical tears, Partial Maceration	MRI	3	Medial Meniscus- Anterior Horn	sagittal	one	SVM	NR	384 × 384	internal test set	finding	66		22	random split sample validation	NR	Multiclass Classification	Comparsion of multiple algorithms	Expert consensus	No	No		1.507	0.493	12.8304	14.1696	0.7535	0.4752	0.0961305	0.962997					0.7101
Ahmet Saygılı 2018	2018	Turkey	case control	NR	NR	29	100	55	NR	NR	Yes	Horizontal tears, Vertical tears, Partial Maceration	MRI	3	Medial Meniscus- Body	sagittal	one	SVM	NR	384 × 384	internal test set	finding	66		22	random split sample validation	NR	Multiclass Classification	Comparsion of multiple algorithms	Expert consensus	No	No		11.133	3.867	11.508	2.492	0.7422	0.822	0.817101	0.748488					0.7598
Ahmet Saygılı 2018	2018	Turkey	case control	NR	NR	29	100	55	NR	NR	Yes	Horizontal tears, Vertical tears, Partial Maceration	MRI	3	Medial Meniscus- Posterior Horn	sagittal	one	SVM	NR	384 × 384	internal test set	finding	66		22	random split sample validation	NR	Multiclass Classification	Comparsion of multiple algorithms	Expert consensus	No	No		15.5085	5.4915	7.3816	0.6184	0.7385	0.9227	0.961654	0.573413					0.8365
Ahmet Saygılı 2018	2018	Turkey	case control	NR	NR	29	100	55	NR	NR	Yes	Horizontal tears, Vertical tears, Partial Maceration	MRI	3	Lateral Meniscus- Anterior Horn	sagittal	one	KNN	NR	384 × 384	internal test set	finding	66		22	random split sample validation	NR	Multiclass Classification	Comparsion of multiple algorithms	Expert consensus	No	No		2.8035	0.05	12.0562	13.9438	0.9345	0.4637	0.1674	0.99587					0.8619
Ahmet Saygılı 2018	2018	Turkey	case control	NR	NR	29	100	55	NR	NR	Yes	Horizontal tears, Vertical tears, Partial Maceration	MRI	3	Lateral Meniscus- Body	sagittal	one	KNN	NR	384 × 384	internal test set	finding	66		22	random split sample validation	NR	Multiclass Classification	Comparsion of multiple algorithms	Expert consensus	No	No		0.8528	1.1472	11.5128	15.4872	0.9079	0.4264	0.0521909	0.909384					0.8337
Ahmet Saygılı 2018	2018	Turkey	case control	NR	NR	29	100	55	NR	NR	Yes	Horizontal tears, Vertical tears, Partial Maceration	MRI	3	Lateral Meniscus- Posterior Horn	sagittal	one	KNN	NR	384 × 384	internal test set	finding	66		22	random split sample validation	NR	Multiclass Classification	Comparsion of multiple algorithms	Expert consensus	No	No		1.4628	1.5372	12.6776	13.3224	0.9182	0.4876	0.0989368	0.891859					0.8434
Ahmet Saygılı 2018	2018	Turkey	case control	NR	NR	29	100	55	NR	NR	Yes	Horizontal tears, Vertical tears, Partial Maceration	MRI	3	Lateral Meniscus- Anterior Horn	sagittal	one	ELM	NR	384 × 384	internal test set	finding	66		22	random split sample validation	NR	Multiclass Classification	Comparsion of multiple algorithms	Expert consensus	No	No		2.8815	0.05	13.1638	12.8362	0.9605	0.5063	0.183328	0.996216					0.8951
Ahmet Saygılı 2018	2018	Turkey	case control	NR	NR	29	100	55	NR	NR	Yes	Horizontal tears, Vertical tears, Partial Maceration	MRI	3	Lateral Meniscus- Body	sagittal	one	ELM	NR	384 × 384	internal test set	finding	66		22	random split sample validation	NR	Multiclass Classification	Comparsion of multiple algorithms	Expert consensus	No	No		1.0748	0.9252	14.5098	12.4902	0.9725	0.5374	0.0792333	0.940058					0.8831
Ahmet Saygılı 2018	2018	Turkey	case control	NR	NR	29	100	55	NR	NR	Yes	Horizontal tears, Vertical tears, Partial Maceration	MRI	3	Lateral Meniscus- Posterior Horn	sagittal	one	ELM	NR	384 × 384	internal test set	finding	66		22	random split sample validation	NR	Multiclass Classification	Comparsion of multiple algorithms	Expert consensus	No	No		1.5717	1.4283	13.6214	12.3786	0.9871	0.5239	0.112664	0.905094					0.8894
Ahmet Saygılı 2018	2018	Turkey	case control	NR	NR	29	100	55	NR	NR	Yes	Horizontal tears, Vertical tears, Partial Maceration	MRI	3	Lateral Meniscus- Anterior Horn	sagittal	one	SVM	NR	384 × 384	internal test set	finding	66		22	random split sample validation	NR	Multiclass Classification	Comparsion of multiple algorithms	Expert consensus	No	No		2.7963	0.05	11.9028	14.0972	0.9321	0.4578	0.165525	0.995817					0.8605
Ahmet Saygılı 2018	2018	Turkey	case control	NR	NR	29	100	55	NR	NR	Yes	Horizontal tears, Vertical tears, Partial Maceration	MRI	3	Lateral Meniscus- Body	sagittal	one	SVM	NR	384 × 384	internal test set	finding	66		22	random split sample validation	NR	Multiclass Classification	Comparsion of multiple algorithms	Expert consensus	No	No		0.813	1.187	10.9755	16.0245	0.8955	0.4065	0.0482851	0.902405					0.8199
Ahmet Saygılı 2018	2018	Turkey	case control	NR	NR	29	100	55	NR	NR	Yes	Horizontal tears, Vertical tears, Partial Maceration	MRI	3	Lateral Meniscus- Posterior Horn	sagittal	one	SVM	NR	384 × 384	internal test set	finding	66		22	random split sample validation	NR	Multiclass Classification	Comparsion of multiple algorithms	Expert consensus	No	No		1.3395	1.6605	11.609	14.391	0.9293	0.4465	0.085153	0.874863					0.8378
Nicholas Bien2018	2018	USA	case control	NR	NR	1312	80.6	58.5	38	NR	Yes	NR	MRI	1.5	meniscus	sagittal, coronal, axial	Multiple	CNN	MRNet, AlexNet	256 × 256	internal test set	finding	1130	120		stratified split sampling	120	Binary Classification	Expert clinicians	musculoskeletal radiologists	No	Yes		41.89	17.11	45.201	15.799	0.71	0.741	0.726135	0.72541	0.847	0.78	0.914		0.725	0.639	0.797
V. Couteaux 2019	2019	France	case control	NR	NR	NR	NR	NR	NR	NR	Yes	vertical tear, horizontal tear	MRI	NR	meniscus	sagittal	one	R-CNN	ResNet	256 × 256	internal test set	finding	1128		700	random split sample validation	NR	Binary Classification	Comparsion of multiple algorithms	past study	No	No										0.906
Benjamin Fritz 2020	2020	Switzerland	case control	(1) MRI of the knee joint performed at our institution on a clinical 1.5 Tesla or 3 Tesla clinical whole body MRI system using our standard protocols for evaluation of knee pain (2) arthroscopic knee surgery performed at our institution by a specialized knee surgeon, at a time interval of less than 3 months after the knee MRI (3) signed informed consent for retrospective data analysis.	1- previous knee surgery 2- impaired image quality due to motion	100	69	54	39.9	14.3	Yes	horizontal tears	MRI	1.5 or 3	Medial meniscus	sagittal, coronal	Multiple	DCNN	NR	336 × 448	internal test set	finding	18520		1000	validation set	1000	Binary Classification	Expert clinicians	Expert consensus	No	No		530.1	39.9	380.12	49.88	0.93	0.884	0.913997	0.905005	0.882				0.86
Benjamin Fritz 2020	2020	Switzerland	case control	(1) MRI of the knee joint performed at our institution on a clinical 1.5 Tesla or 3 Tesla clinical whole body MRI system using our standard protocols for evaluation of knee pain (2) arthroscopic knee surgery performed at our institution by a specialized knee surgeon, at a time interval of less than 3 months after the knee MRI (3) signed informed consent for retrospective data analysis.	1- previous knee surgery 2- impaired image quality due to motion	100	69	54	39.9	14.3	Yes	horizontal tears	MRI	1.5 or 3	lateral meniscus	sagittal, coronal	Multiple	DCNN	NR	336 × 448	internal test set	finding	18520		1000	validation set	1000	Binary Classification	Expert clinicians	Expert consensus	No	No		169.92	70.08	699.96	60.04	0.708	0.921	0.738911	0.908992	0.781				0.84
Benjamin Fritz 2020	2020	Switzerland	case control	(1) MRI of the knee joint performed at our institution on a clinical 1.5 Tesla or 3 Tesla clinical whole body MRI system using our standard protocols for evaluation of knee pain (2) arthroscopic knee surgery performed at our institution by a specialized knee surgeon, at a time interval of less than 3 months after the knee MRI (3) signed informed consent for retrospective data analysis.	1- previous knee surgery 2- impaired image quality due to motion	100	69	54	39.9	14.3	Yes	horizontal tears	MRI	1.5 or 3	medial and lateral meniscus	sagittal, coronal	Multiple	DCNN	NR	336 × 448	internal test set	finding	18520		1000	validation set	1000	Binary Classification	Expert clinicians	Expert consensus	No	No		112.92	7.08	766.48	113.52	0.941	0.871	0.498675	0.990848	0.961				0.9
Emre ÖLMEZ 2020	2020	Turkey	case control	NR	NR	NR	NR	NR	NR	NR	No	NR	MRI	1.5	meniscus	sagittal	one	R-CNN	ConvNet	65×78	internal test set	finding	NR		10	random split sample validation	NR	Binary Classification	Comparsion of multiple algorithms	Expert consensus	No	Yes						0.947
Emre ÖLMEZ 2020	2020	Turkey	case control	NR	NR	NR	NR	NR	NR	NR	No	NR	MRI	1.5	meniscus	sagittal	one	R-CNN	ConvNet	65×78	internal test set	finding	100		50	random split sample validation	NR	Binary Classification	Comparsion of multiple algorithms	Expert consensus	No	Yes														0.93
Bruno Astuto 2021	2021	USA	case control	NR	concurrent use of an investigational drug, fracture or surgical intervention in the study knee, and any contraindications to MRI	294	NR	47.9	43	15	Yes	Nondisplaced or Displace Tear, Partial Resection, Complete Maceration	MRI	3	meniscus	sagittal	one	CNN	3D V-Net	280x280	internal test set	finding	1005		215	stratified split sampling	215	Binary Classification	Expert clinicians	Expert consensus	Yes	No		98.345	17.355	84.405	14.895	0.85	0.85	0.868465	0.829452	0.93			0.02	0.85
Xubin Qiu 2021	2021	China	case control	NR	NR	205	80.13	54.63	37.52	2.86	Yes	NR	CT, MRI	3	meniscus	sagittal, horizontal	Multiple	CNNf	VGG-16	512×512	internal test set	finding	2460		2460	training set	NR	NR	Comparsion of multiple algorithms	Expert consensus	No	No						0.9135	0.9465			0.9678				0.9386
Alexander Tack 2021	2021	Germany	case control	NR	NR	NR	40	37.93	61.88	8.87	Yes	NR	MRI	NR	medial meniscal(ant horn)	sagittal	one	CNN	ResNet, nnU-net	384 × 384	internal test set	finding	1200		840	random split sample validation	359	Binary Classification	NR	Expert consensus	Yes	No										0.94
Alexander Tack 2021	2021	Germany	case control	NR	NR	NR	40	37.93	61.88	8.87	Yes	NR	MRI	NR	medial meniscal(body)	sagittal	one	CNN	ResNet, nnU-net	384 × 384	internal test set	finding	1200		840	random split sample validation	359	Binary Classification	NR	Expert consensus	Yes	No										0.93
Alexander Tack 2021	2021	Germany	case control	NR	NR	NR	40	37.93	61.88	8.87	Yes	NR	MRI	NR	medial meniscal(post horn)	sagittal	one	CNN	ResNet, nnU-net	384 × 384	internal test set	finding	1200		840	random split sample validation	359	Binary Classification	NR	Expert consensus	Yes	No										0.93
Alexander Tack 2021	2021	Germany	case control	NR	NR	NR	20	37.93	61.88	8.87	Yes	NR	MRI	NR	lateral meniscal(ant horn)	sagittal	one	CNN	ResNet, nnU-net	384 × 384	internal test set	finding	1200		840	random split sample validation	359	Binary Classification	NR	Expert consensus	Yes	No										0.96
Alexander Tack 2021	2021	Germany	case control	NR	NR	NR	20	37.93	61.88	8.87	Yes	NR	MRI	NR	lateral meniscal(body)	sagittal	one	CNN	ResNet, nnU-net	384 × 384	internal test set	finding	1200		840	random split sample validation	359	Binary Classification	NR	Expert consensus	Yes	No										0.94
Alexander Tack 2021	2021	Germany	case control	NR	NR	NR	20	37.93	61.88	8.87	Yes	NR	MRI	NR	lateral meniscal(post horn)	sagittal	one	CNN	ResNet, nnU-net	384 × 384	internal test set	finding	1200		840	random split sample validation	359	Binary Classification	NR	Expert consensus	Yes	No										0.91
Alexander Tack 2021	2021	Germany	case control	NR	NR	NR	40.1	37.93	61.88	8.87	Yes	NR	MRI	NR	medial meniscal(ant horn)	sagittal	one	CNN	ResNet, nnU-net	442 × 448	internal test set	finding	1197		840	random split sample validation	359	Binary Classification	NR	Expert consensus	Yes	No										0.84
Alexander Tack 2021	2021	Germany	case control	NR	NR	NR	40.1	37.93	61.88	8.87	Yes	NR	MRI	NR	medial meniscal(body)	sagittal	one	CNN	ResNet, nnU-net	442 × 448	internal test set	finding	1197		840	random split sample validation	359	Binary Classification	NR	Expert consensus	Yes	No										0.88
Alexander Tack 2021	2021	Germany	case control	NR	NR	NR	40.1	37.93	61.88	8.87	Yes	NR	MRI	NR	medial meniscal(post horn)	sagittal	one	CNN	ResNet, nnU-net	442 × 448	internal test set	finding	1197		840	random split sample validation	359	Binary Classification	NR	Expert consensus	Yes	No										0.86
Alexander Tack 2021	2021	Germany	case control	NR	NR	NR	20.1	37.93	61.88	8.87	Yes	NR	MRI	NR	lateral meniscal(ant horn)	sagittal	one	CNN	ResNet, nnU-net	442 × 448	internal test set	finding	1197		840	random split sample validation	359	Binary Classification	NR	Expert consensus	Yes	No										0.95
Alexander Tack 2021	2021	Germany	case control	NR	NR	NR	20.1	37.93	61.88	8.87	Yes	NR	MRI	NR	lateral meniscal(body)	sagittal	one	CNN	ResNet, nnU-net	442 × 448	internal test set	finding	1197		840	random split sample validation	359	Binary Classification	NR	Expert consensus	Yes	No										0.91
Alexander Tack 2021	2021	Germany	case control	NR	NR	NR	20.1	37.93	61.88	8.87	Yes	NR	MRI	NR	lateral meniscal(post horn)	sagittal	one	CNN	ResNet, nnU-net	442 × 448	internal test set	finding	1197		840	random split sample validation	359	Binary Classification	NR	Expert consensus	Yes	No										0.9
Ali Can Kara 2021	2021	Turkey	case control	NR	NR	130	NR	NR	NR	NR	Yes	NR	MRI	NR	meniscus	sagittal	one	CNN	ResNet50	256×256	internal test set	finding	1124		NR	random split sample validation	118	Binary Classification	Comparsion of multiple algorithms	NR	Yes	Yes						0.56	0.92			0.8				0.77
Ali Can Kara 2021	2021	Turkey	case control	NR	NR	130	NR	NR	NR	NR	Yes	NR	MRI	NR	meniscus	coronal	one	CNN	ResNet50	256×256	internal test set	finding	1123		NR	random split sample validation	120	Binary Classification	Comparsion of multiple algorithms	NR	Yes	Yes						0.71	0.78			0.94				0.75
Ali Can Kara 2021	2021	Turkey	case control	NR	NR	130	NR	NR	NR	NR	Yes	NR	MRI	NR	meniscus	Axial	one	CNN	ResNet50	256×256	internal test set	finding	1128		NR	random split sample validation	119	Binary Classification	Comparsion of multiple algorithms	NR	Yes	Yes						0.71	0.67			0.71				0.69
Jie Li 2022	2022	China	case control	the images without motion artifacts or any other magnetic artifacts were included.	NR	1104	NR	NR	NR	NR	Yes	degenerative	MRI	3	meniscus	supine, sagittal, coronal	Multiple	R-CNN	ResNet50, 101-FPN	1188x1372 pixels	internal test set	finding	9072		3600	validation set	3960	NR	Expert clinicians	Radiologists/ Arthroscopic surgery	Yes	No		77.0684	14.9316	107.652	0.348375	0.8377	0.996774	0.9955	0.878192					0.9236
Jie Li 2022	2022	China	case control	the images without motion artifacts or any other magnetic artifacts were included.	NR	1104	NR	NR	NR	NR	Yes	degenerative	MRI	3	meniscus	supine, sagittal, coronal	Multiple	R-CNN	ResNet50, 101-FPN	1188x1372 pixels	internal test set	finding	9072		3600	validation set	3960	NR	Expert clinicians	Radiologists/ Arthroscopic surgery	Yes	No		68.4756	23.5244	107.635	0.364854	0.7443	0.996622	0.9947	0.820643					0.880554
Hyunkwang Shin 2022	2022	Republic of Korea	case control	NR	NR	NR	57.15	69.56	38.7	16.5	Yes	NR	MRI	1.5	Medial meniscus tear	coronal, sagittal	Multiple	CNN	DenseNet	224×224	internal test set	finding	583		250	random split sample validation	NR	NR	Comparsion of multiple algorithms	orthopedic knee specialists	No	No		223.781	45.2189	272.144	41.8562	0.8319	0.8667	0.8393	0.857517	0.889	0.845	0.933		0.8508
Hyunkwang Shin 2022	2022	Republic of Korea	case control	NR	NR	NR	57.15	69.56	38.7	16.5	Yes	NR	MRI	1.5	Lateral meniscus tear	coronal, sagittal	Multiple	CNN	DenseNet	224×224	internal test set	finding	431		185	random split sample validation	NR	NR	Comparsion of multiple algorithms	orthopedic knee specialists	No	No		79.56	37.44	267.497	46.5034	0.68	0.8519	0.6296	0.87722	0.817	0.744	0.889		0.8054
Hyunkwang Shin 2022	2022	Republic of Korea	case control	NR	NR	NR	57.15	69.56	38.7	16.5	Yes	NR	MRI	1.5	Medial and lateral meniscus tear	coronal, sagittal	Multiple	CNN	DenseNet	224×224	internal test set	finding	348		149	random split sample validation	NR	NR	Comparsion of multiple algorithms	orthopedic knee specialists	No	No		26.7138	7.2862	293.056	20.9438	0.7857	0.9333	0.55	0.97574	0.924	0.863	0.985		0.9195
Yuan‑Zhe Li 2022	2022	China	case control	Knee MRI before Arthroscopic surgery/ Arthroscopic knee surgery/ signed informed consent	unavailable or incomplete clinical or MRI information; poor quality MRI images with a low signal-to-noise ratio (SNR)	533	NR	63.03	51.3	10.5	Yes	NR	MRI	3	medial and lateral meniscus	sagittal	one	3D-Mask RCNN	3D-UNET	256×256	internal test set	finding	382		164	stratified split sampling	NR	NR	Comparsion of multiple algorithms	knee joint operation report	No	No		93.159	5.841	51.025	13.975	0.941	0.785	0.869556	0.897285	0.907				0.924
Yi Wang 2022	2022	China	case control	patients with arthroscopically confirmed meniscus injury and patients who underwent MRI scanning before treatment.	treatment before MRI scanning; unavailable or incomplete clinical or MRI information; poor MRI image quality with low signal-to-noise ratio (SNR); pregnant women and lactating patients; patients with metal implants; and patients with claustro_x0002_phobia or other inability to cooperate with the examination.	152	NR	63.81	52.4	11	Yes	degenerative	MRI	3	meniscus	coronal, sagittal	Multiple	minimum redundancy maximum relevance (mRMR) algorithm	NR	256 × 256	internal test set	finding	114.8		NR	cross validation	49.2	NR	NR	Expert consensus	No	No						0.889	0.895			0.923	0.829	0.996		0.891
Yi Wang 2022	2022	China	case control	patients with arthroscopically confirmed meniscus injury and patients who underwent MRI scanning before treatment.	treatment before MRI scanning; unavailable or incomplete clinical or MRI information; poor MRI image quality with low signal-to-noise ratio (SNR); pregnant women and lactating patients; patients with metal implants; and patients with claustro_x0002_phobia or other inability to cooperate with the examination.	152	NR	63.81	52.4	11	Yes	degenerative	MRI	3	meniscus	sagittal	one	minimum redundancy maximum relevance (mRMR) algorithm	NR	256 × 256	internal test set	finding	114.8		NR	cross validation	49.2	NR	NR	Expert consensus	No	No						0.871	0.855			0.876	0.875	0.984		0.862
Yi Wang 2022	2022	China	case control	patients with arthroscopically confirmed meniscus injury and patients who underwent MRI scanning before treatment.	treatment before MRI scanning; unavailable or incomplete clinical or MRI information; poor MRI image quality with low signal-to-noise ratio (SNR); pregnant women and lactating patients; patients with metal implants; and patients with claustro_x0002_phobia or other inability to cooperate with the examination.	152	NR	63.81	52.4	11	Yes	degenerative	MRI	3	meniscus	coronal	one	minimum redundancy maximum relevance (mRMR) algorithm	NR	256 × 256	internal test set	finding	114.5		NR	cross validation	49.2	NR	NR	Expert consensus	No	No						0.847	0.853			0.851	0.834	0.921		0.879
Truong Nguyen Khanh Hung 2022	2022	Taiwan	case control	NR	having meniscus surgical history	704	NR	75.28	43.8	NR	Yes	NR	MRI	3	meniscus	coronal, sagittal	Multiple	CNN	YOLOv4, DarkNet53	512×512	internal test set	finding	234		200	random split sample validation		Binary Classification	Expert clinicians	Expert consensus	No	No		97.644	5.356	93.217	3.783	0.948	0.961	0.96	0.94					0.954305
Truong Nguyen Khanh Hung 2022	2022	Taiwan	case control	NR	having meniscus surgical history	704	NR	75.28	43.8	NR	Yes	NR	MRI	3	meniscus	coronal, sagittal	Multiple	CNN	YOLOv4, DarkNet53	512×512	internal test set	finding	234		NR	random split sample validation	150	Binary Classification	Expert clinicians	Expert consensus	No	No		85.782	1.218	57.96	5.04	0.986	0.92	0.944	0.96					0.95828
Yi-Ting Chou 2022	2022	Taiwan	case control	NR	NR	768	52.03	62.9	29.7	NR	Yes	NR	MRI	NR	Ant Medial meniscus	coronal, sagittal	Multiple	CNN	Scaled-YOLOv4, EfficientNet-B7	512×512	internal test set	finding	90		20	cross validation		Probability of tearing	Expert clinicians	Expert consensus	Yes	No		17	3	109	3	0.85	0.973	0.85	0.973214	0.973				0.955
Yi-Ting Chou 2022	2022	Taiwan	case control	NR	NR	768	52.03	62.9	29.7	NR	Yes	NR	MRI	NR	Ant lateral meniscus	coronal, sagittal	Multiple	CNN	Scaled-YOLOv4, EfficientNet-B7	512×512	internal test set	finding	84		17	cross validation		Probability of tearing	Expert clinicians	Expert consensus	Yes	No		15	2	113	2	0.882	983	0.882353	0.982609	0.973				0.97
Yi-Ting Chou 2022	2022	Taiwan	case control	NR	NR	768	52.03	62.9	29.7	NR	Yes	NR	MRI	NR	Post Medial meniscus	coronal, sagittal	Multiple	CNN	Scaled-YOLOv4, EfficientNet-B7	512×512	internal test set	finding	93		23	cross validation		Probability of tearing	Expert clinicians	Expert consensus	Yes	No		21	2	104	3	0.913	0.972	0.875	0.981132	0.894				0.962
Yi-Ting Chou 2022	2022	Taiwan	case control	NR	NR	768	52.03	62.9	29.7	NR	Yes	NR	MRI	NR	Post lateral meniscus	coronal, sagittal	Multiple	CNN	Scaled-YOLOv4, EfficientNet-B7	512×512	internal test set	finding	109		33	cross validation		Probability of tearing	Expert clinicians	Expert consensus	Yes	No		28	5	96	2	0.848	0.98	0.933333	0.950495	0.984				0.947
Yi-Ting Chou 2022	2022	Taiwan	case control	NR	NR	768	52.03	62.9	29.7	NR	Yes	NR	MRI	NR	meniscus	sagittal	one	CNN	EfficientNet-B7	512×512	internal test set	finding	648		163	cross validation		Probability of tearing	Expert clinicians	Expert consensus	Yes	No										0.984
Yi-Ting Chou 2022	2022	Taiwan	case control	NR	NR	768	52.03	62.9	29.7	NR	Yes	NR	MRI	NR	meniscus	coronal	one	CNN	EfficientNet-B7	512×512	internal test set	finding	648		163	cross validation		Probability of tearing	Expert clinicians	Expert consensus	Yes	No										0.972
Shilpa Sharma 2022	2022	India	case control	NR	NR	1088	37.1	NR	NR	NR	Yes	NR	MRI	NR	meniscus	coronal, sagittal, axial	Multiple	CNN	ResNet50	256×256	internal test set	finding	1130		120	random split sample validation	120	Binary Classification	Comparsion of multiple algorithms	Expert consensus	No	Yes										0.82				0.79
Yingkai Ma 2023	2023	China	case control	1- Age > 16 years old, 2- the patient was dignosed with meniscus injury.	1- Patients with knee MRI images with pixels too fuzzy to detect./ 2- patients with knee ligament injuries or other diseases.	1396	48.71	NR	NR	NR	Yes	horizontal tears	MRI	NR	anterior and posterior meniscus	coronal, sagittal	Multiple	CNN	ATM-THREE		internal test set	finding	1396		1396	cross validation		Binary Classification	Comparsion of multiple algorithms, Expert clinicians	Expert consensus	No	No		558	122	627	89	0.82	0.875698	0.862442	0.837116	0.8489				0.8468
Yingkai Ma 2023	2023	China	case control	1- Age > 16 years old, 2- the patient was dignosed with meniscus injury.	1- Patients with knee MRI images with pixels too fuzzy to detect./ 2- patients with knee ligament injuries or other diseases.	1396	48.71	NR	NR	NR	Yes	horizontal tears	MRI	NR	anterior and posterior meniscus	coronal, sagittal	Multiple	CNN	ATM-SECOND		internal test set	finding	1396		1396	cross validation		Binary Classification	Comparsion of multiple algorithms, Expert clinicians	Expert consensus	No	No		122	122	633	83	0.82	0.884078	0.595122	0.838411	0.8496				0.85
Yingkai Ma 2023	2023	China	case control	1- Age > 16 years old, 2- the patient was dignosed with meniscus injury.	1- Patients with knee MRI images with pixels too fuzzy to detect./ 2- patients with knee ligament injuries or other diseases.	1396	48.71	NR	NR	NR	Yes	horizontal tears	MRI	NR	anterior and posterior meniscus	coronal, sagittal	Multiple	CNN	C-PCNN		internal test set	finding	1396		1396	cross validation		Binary Classification	Comparsion of multiple algorithms, Expert clinicians	Expert consensus	No	No		548	132	654	62	0.8	0.913408	0.898361	0.832061	0.8615				0.86
Yingkai Ma 2023	2023	China	case control	1- Age > 16 years old, 2- the patient was dignosed with meniscus injury.	1- Patients with knee MRI images with pixels too fuzzy to detect./ 2- patients with knee ligament injuries or other diseases.	1396	48.71	NR	NR	NR	Yes	horizontal tears	MRI	NR	anterior and posterior meniscus	coronal, sagittal	Multiple	CNN	EfficientNet B0		internal test set	finding	1396		1396	cross validation		Binary Classification	Comparsion of multiple algorithms, Expert clinicians	Expert consensus	No	No		581	99	489	227	0.85	0.682961	0.719059	0.831633	0.7793				0.76
Yingkai Ma 2023	2023	China	case control	1- Age > 16 years old, 2- the patient was dignosed with meniscus injury.	1- Patients with knee MRI images with pixels too fuzzy to detect./ 2- patients with knee ligament injuries or other diseases.	1396	48.71	NR	NR	NR	Yes	horizontal tears	MRI	NR	anterior and posterior meniscus	coronal, sagittal	Multiple	CNN	EfficientNet Bl		internal test set	finding	1396		1396	cross validation		Binary Classification	Comparsion of multiple algorithms, Expert clinicians	Expert consensus	No	No		584	96	482	234	0.85	0.673184	0.713936	0.83391	0.792				0.76
Yingkai Ma 2023	2023	China	case control	1- Age > 16 years old, 2- the patient was dignosed with meniscus injury.	1- Patients with knee MRI images with pixels too fuzzy to detect./ 2- patients with knee ligament injuries or other diseases.	1396	48.71	NR	NR	NR	Yes	horizontal tears	MRI	NR	anterior and posterior meniscus	coronal, sagittal	Multiple	CNN	MobileNet		internal test set	finding	1396		1396	cross validation		Binary Classification	Comparsion of multiple algorithms, Expert clinicians	Expert consensus	No	No		536	144	552	164	0.78	0.77095	0.765714	0.793103	0.7365				0.78
Yingkai Ma 2023	2023	China	case control	1- Age > 16 years old, 2- the patient was dignosed with meniscus injury.	1- Patients with knee MRI images with pixels too fuzzy to detect./ 2- patients with knee ligament injuries or other diseases.	1396	48.71	NR	NR	NR	Yes	horizontal tears	MRI	NR	anterior and posterior meniscus	coronal, sagittal	Multiple	CNN	ResNet34		internal test set	finding	1396		1396	cross validation		Binary Classification	Comparsion of multiple algorithms, Expert clinicians	Expert consensus	No	No		574	106	556	160	0.84	0.776536	0.782016	0.839879	0.7957				0.81
Yingkai Ma 2023	2023	China	case control	1- Age > 16 years old, 2- the patient was dignosed with meniscus injury.	1- Patients with knee MRI images with pixels too fuzzy to detect./ 2- patients with knee ligament injuries or other diseases.	1396	48.71	NR	NR	NR	Yes	horizontal tears	MRI	NR	anterior and posterior meniscus	coronal, sagittal	Multiple	CNN	ResNet50		internal test set	finding	1396		1396	cross validation		Binary Classification	Comparsion of multiple algorithms, Expert clinicians	Expert consensus	No	No		526	385	190	95	0.86	0.666667	0.847021	0.330435	0.8283				0.79
Yingkai Ma 2023	2023	China	case control	1- Age > 16 years old, 2- the patient was dignosed with meniscus injury.	1- Patients with knee MRI images with pixels too fuzzy to detect./ 2- patients with knee ligament injuries or other diseases.	1396	48.71	NR	NR	NR	Yes	horizontal tears	MRI	NR	anterior and posterior meniscus	coronal, sagittal	Multiple	CNN	VGG		internal test set	finding	1396		1396	cross validation		Binary Classification	Comparsion of multiple algorithms, Expert clinicians	Expert consensus	No	No		560	120	572	144	0.82	0.798883	0.795455	0.82659	0.8184				0.81
Anita Thengade 2023	2023	India	case control	NR	NR	1370	37.08	NR	NR	NR	Yes	NR	MRI	NR	meniscus	sagittal	one	DCNN	NASNet Mobile	256 × 256	internal test set	finding	1130			random split sample validation	120	Binary Classification	Comparsion of multiple algorithms	Expert consensus	No	Yes														0.6084
Anita Thengade 2023	2023	India	case control	NR	NR	1370	37.08	NR	NR	NR	Yes	NR	MRI	NR	meniscus	sagittal	one	DCNN	NASNet Large	256 × 256	internal test set	finding	1130			random split sample validation	120	Binary Classification	Comparsion of multiple algorithms	Expert consensus	No	Yes														0.6015
Anita Thengade 2023	2023	India	case control	NR	NR	1370	37.08	NR	NR	NR	Yes	NR	MRI	NR	meniscus	sagittal	one	DCNN	NASNet Large (Middle 9 slices)	256 × 256	internal test set	finding	1130			random split sample validation	120	Binary Classification	Comparsion of multiple algorithms	Expert consensus	No	Yes														0.6531
Anita Thengade 2023	2023	India	case control	NR	NR	1370	37.08	NR	NR	NR	Yes	NR	MRI	NR	meniscus	sagittal	one	DCNN	ResNet50	256 × 256	internal test set	finding	1130			random split sample validation	120	Binary Classification	Comparsion of multiple algorithms	Expert consensus	No	Yes														0.7085
Anita Thengade 2023	2023	India	case control	NR	NR	1370	37.08	NR	NR	NR	Yes	NR	MRI	NR	meniscus	sagittal	one	DCNN	ResNet50 (Middle 9 slices)	256 × 256	internal test set	finding	1130			random split sample validation	120	Binary Classification	Comparsion of multiple algorithms	Expert consensus	No	Yes														0.6331
Anita Thengade 2023	2023	India	case control	NR	NR	1370	37.08	NR	NR	NR	Yes	NR	MRI	NR	meniscus	sagittal	one	DCNN	DCNN with Residual Learning	256 × 256	internal test set	finding	1130			random split sample validation	120	Binary Classification	Comparsion of multiple algorithms	Expert consensus	No	Yes														0.8205
Anita Thengade 2023	2023	India	case control	NR	NR	1370	37.08	NR	NR	NR	Yes	NR	MRI	NR	meniscus	Axial	one	DCNN	NASNet Mobile	256 × 256	internal test set	finding	1130			random split sample validation	120	Binary Classification	Comparsion of multiple algorithms	Expert consensus	No	Yes														0.6784
Anita Thengade 2023	2023	India	case control	NR	NR	1370	37.08	NR	NR	NR	Yes	NR	MRI	NR	meniscus	Axial	one	DCNN	NASNet Large	256 × 256	internal test set	finding	1130			random split sample validation	120	Binary Classification	Comparsion of multiple algorithms	Expert consensus	No	Yes														0.6321
Anita Thengade 2023	2023	India	case control	NR	NR	1370	37.08	NR	NR	NR	Yes	NR	MRI	NR	meniscus	Axial	one	DCNN	NASNet Large (Middle 9 slices)	256 × 256	internal test set	finding	1130			random split sample validation	120	Binary Classification	Comparsion of multiple algorithms	Expert consensus	No	Yes														0.5817
Anita Thengade 2023	2023	India	case control	NR	NR	1370	37.08	NR	NR	NR	Yes	NR	MRI	NR	meniscus	Axial	one	DCNN	ResNet50	256 × 256	internal test set	finding	1130			random split sample validation	120	Binary Classification	Comparsion of multiple algorithms	Expert consensus	No	Yes														0.7407
Anita Thengade 2023	2023	India	case control	NR	NR	1370	37.08	NR	NR	NR	Yes	NR	MRI	NR	meniscus	Axial	one	DCNN	ResNet50 (Middle 9 slices)	256 × 256	internal test set	finding	1130			random split sample validation	120	Binary Classification	Comparsion of multiple algorithms	Expert consensus	No	Yes														0.843
Anita Thengade 2023	2023	India	case control	NR	NR	1370	37.08	NR	NR	NR	Yes	NR	MRI	NR	meniscus	Axial	one	DCNN	DCNN with Residual Learning	256 × 256	internal test set	finding	1130			random split sample validation	120	Binary Classification	Comparsion of multiple algorithms	Expert consensus	No	Yes														0.8582
Anita Thengade 2023	2023	India	case control	NR	NR	1370	37.08	NR	NR	NR	Yes	NR	MRI	NR	meniscus	coronal	one	DCNN	NASNet Mobile	256 × 256	internal test set	finding	1130			random split sample validation	120	Binary Classification	Comparsion of multiple algorithms	Expert consensus	No	Yes														0.4907
Anita Thengade 2023	2023	India	case control	NR	NR	1370	37.08	NR	NR	NR	Yes	NR	MRI	NR	meniscus	coronal	one	DCNN	NASNet Large	256 × 256	internal test set	finding	1130			random split sample validation	120	Binary Classification	Comparsion of multiple algorithms	Expert consensus	No	Yes														0.6039
Anita Thengade 2023	2023	India	case control	NR	NR	1370	37.08	NR	NR	NR	Yes	NR	MRI	NR	meniscus	coronal	one	DCNN	NASNet Large (Middle 9 slices)	256 × 256	internal test set	finding	1130			random split sample validation	120	Binary Classification	Comparsion of multiple algorithms	Expert consensus	No	Yes														0.5901
Anita Thengade 2023	2023	India	case control	NR	NR	1370	37.08	NR	NR	NR	Yes	NR	MRI	NR	meniscus	coronal	one	DCNN	ResNet50	256 × 256	internal test set	finding	1130			random split sample validation	120	Binary Classification	Comparsion of multiple algorithms	Expert consensus	No	Yes														0.7306
Anita Thengade 2023	2023	India	case control	NR	NR	1370	37.08	NR	NR	NR	Yes	NR	MRI	NR	meniscus	coronal	one	DCNN	ResNet50 (Middle 9 slices)	256 × 256	internal test set	finding	1130			random split sample validation	120	Binary Classification	Comparsion of multiple algorithms	Expert consensus	No	Yes														0.6213
Anita Thengade 2023	2023	India	case control	NR	NR	1370	37.08	NR	NR	NR	Yes	NR	MRI	NR	meniscus	coronal	one	DCNN	DCNN with Residual Learning	256 × 256	internal test set	finding	1130			random split sample validation	120	Binary Classification	Comparsion of multiple algorithms	Expert consensus	No	Yes														0.8382
Massimiliano Mangone 2023	2023	Italy	case control	NR	1- patients with previous surgical interventions(i.e., ACL reconstruction, partial meniscectomy, etc.) 2- the interobserver rate on the evaluation of the cases by the radiologists was very low, consisting of only three cases. They were excluded.	528	33.52	57.19	44.93	NR	Yes	broken, radial, longitudinal, or fracture lines present in at least three slices or morphologic deformity	MRI	NR	medial meniscus	coronal, sagittal, axial	Multiple	CNN	AlexNet	224 × 224	internal test set	finding	466		98	random split sample validation	NR	Binary Classification	Comparsion of multiple views	Expert consensus	No	No						0.75	0.92							0.837
FATMA HARMAN 2023	2023	Turkey	case control	NR	NR	NR	NR	NR	NR	NR	Yes	NR	fastMRI	1.5, 3	meniscus	NR	NR	NR	UNET	NR	internal test set	finding	973		118	cross validation	199	Binary Classification	Comparsion of multiple algorithms	Expert consensus	Yes	No
FATMA HARMAN 2023	2023	Turkey	case control	NR	NR	NR	NR	NR	NR	NR	Yes	NR	fastMRI	1.5, 3	meniscus	NR	NR	NR	Invertible Recurrent Inference Machine (iRIM)	NR	internal test set	finding	973		118	cross validation	199	Binary Classification	Comparsion of multiple algorithms	Expert consensus	Yes	No
FATMA HARMAN 2023	2023	Turkey	case control	NR	NR	NR	NR	NR	NR	NR	Yes	NR	fastMRI	1.5, 3	meniscus	NR	NR	NR	E2E VarNET	NR	internal test set	finding	973		118	cross validation	199	Binary Classification	Comparsion of multiple algorithms	Expert consensus	Yes	No
FATMA HARMAN 2023	2023	Turkey	case control	NR	NR	NR	NR	NR	NR	NR	Yes	NR	fastMRI	1.5, 3	meniscus	NR	NR	NR	UNET	NR	internal test set	finding	973		118	cross validation	199	Binary Classification	Comparsion of multiple algorithms	Expert consensus	Yes	No
FATMA HARMAN 2023	2023	Turkey	case control	NR	NR	NR	NR	NR	NR	NR	Yes	NR	fastMRI	1.5, 3	meniscus	NR	NR	NR	Invertible Recurrent Inference Machine (iRIM)	NR	internal test set	finding	973		118	cross validation	199	Binary Classification	Comparsion of multiple algorithms	Expert consensus	Yes	No
FATMA HARMAN 2023	2023	Turkey	case control	NR	NR	NR	NR	NR	NR	NR	Yes	NR	fastMRI	1.5, 3	meniscus	NR	NR	NR	E2E VarNET	NR	internal test set	finding	973		118	cross validation	199	Binary Classification	Comparsion of multiple algorithms	Expert consensus	Yes	No
Erdal Güngör 2024	2024	Turkey	case control	We included patients aged between 30 and 45 years who underwent MRI examinations from 2022–2024 at our hospital.	Patients with a history of knee surgery were excluded.	642	67.44	56.9	36.2	NR	Yes	NR	MRI	NR	meniscus	sagittal	one	NR	EfficientNetV2	480 × 480	internal test set	finding	450		92	random split sample validation	100	Binary Classification	Comparsion of multiple algorithms	Expert consensus	Yes	No										0.97
Erdal Güngör 2024	2024	Turkey	case control	We included patients aged between 30 and 45 years who underwent MRI examinations from 2022–2024 at our hospital.	Patients with a history of knee surgery were excluded.	642	67.44	56.9	36.2	NR	Yes	NR	MRI	NR	meniscus	coronal	one	NR	EfficientNetV2	480 × 480	internal test set	finding	450		92	random split sample validation	100	Binary Classification	Comparsion of multiple algorithms	Expert consensus	Yes	No										0.98
Erdal Güngör 2024	2024	Turkey	case control	We included patients aged between 30 and 45 years who underwent MRI examinations from 2022–2024 at our hospital.	Patients with a history of knee surgery were excluded.	642	67.44	56.9	36.2	NR	Yes	NR	MRI	NR	meniscus	sagittal	one	NR	YOLOv8	480 × 480	internal test set	finding	450		92	random split sample validation	100	Binary Classification	Comparsion of multiple algorithms	Expert consensus	Yes	No								0.98
Erdal Güngör 2024	2024	Turkey	case control	We included patients aged between 30 and 45 years who underwent MRI examinations from 2022–2024 at our hospital.	Patients with a history of knee surgery were excluded.	642	67.44	56.9	36.2	NR	Yes	NR	MRI	NR	meniscus	coronal	one	NR	YOLOv8	480 × 480	internal test set	finding	450		92	random split sample validation	100	Binary Classification	Comparsion of multiple algorithms	Expert consensus	Yes	No								0.985
Kexin Jiang 2024	2024	China	case control		1- Knees from other project except POMA project and FNIH project 2- Knees without available MOAKS measurement	4796	26.93	38.09	61.65	NR	Yes	NR	MRI	3	Ant Medial meniscus	sagittal	one	CNN	ResNet26	224×224	internal test set	finding	1229		351	random split sample validation	176	Binary Classification	Expert clinicians	Expert consensus	Yes	No														0.6
Kexin Jiang 2024	2024	China	case control		1- Knees from other project except POMA project and FNIH project 2- Knees without available MOAKS measurement	4796	26.93	38.09	61.65	NR	Yes	NR	MRI	3	Body Medial meniscus	sagittal	one	CNN	ResNet26	224×224	internal test set	finding	1229		351	random split sample validation	176	Binary Classification	Expert clinicians	Expert consensus	Yes	No														0.71
Kexin Jiang 2024	2024	China	case control		1- Knees from other project except POMA project and FNIH project 2- Knees without available MOAKS measurement	4796	26.93	38.09	61.65	NR	Yes	NR	MRI	3	Post Medial meniscus	sagittal	one	CNN	ResNet26	224×224	internal test set	finding	1229		351	random split sample validation	176	Binary Classification	Expert clinicians	Expert consensus	Yes	No														0.79
Kexin Jiang 2024	2024	China	case control		1- Knees from other project except POMA project and FNIH project 2- Knees without available MOAKS measurement	4796	26.93	38.09	61.65	NR	Yes	NR	MRI	3	Ant lateral meniscus	sagittal	one	CNN	ResNet26	224×224	internal test set	finding	1229		351	random split sample validation	176	Binary Classification	Expert clinicians	Expert consensus	Yes	No														0.64
Kexin Jiang 2024	2024	China	case control		1- Knees from other project except POMA project and FNIH project 2- Knees without available MOAKS measurement	4796	26.93	38.09	61.65	NR	Yes	NR	MRI	3	Body lateral meniscus	sagittal	one	CNN	ResNet26	224×224	internal test set	finding	1229		351	random split sample validation	176	Binary Classification	Expert clinicians	Expert consensus	Yes	No														0.72
Kexin Jiang 2024	2024	China	case control		1- Knees from other project except POMA project and FNIH project 2- Knees without available MOAKS measurement	4796	26.93	38.09	61.65	NR	Yes	NR	MRI	3	Post lateral meniscus	sagittal	one	CNN	ResNet26	224×224	internal test set	finding	1229		351	random split sample validation	176	Binary Classification	Expert clinicians	Expert consensus	Yes	No														0.73
[truncated: 5 more columns]

## Sheet: Algorithms, external validation
author year	year	country	Study design	Inclusion criteria	Exclusion criteria	Number of participants represented by the training data	Disease+ participants%	Male% of participants	Mean age of participants	SD of mean age of participants	tear	type of tear	modality	tesla	Target condition	view	Multiple views or one view	algorithm	architecture	dimension	evaluation	Level	No. of Images per training Set	No. of Images per tuning Set	No. of Images per testing Set	validation method	validation size	Model output	Comparison group	Reference standard	Used data augmentaion	Used transfer learning	included localization of pathology in model output	TP	FN	TN	FP	sen (recall)	spe	ppv (precision)	npv	auc	auc L	auc U	auc sd	accuracy	accuracy L	accuracy U	accuracy sd
Cemal Kose 2007	2007	Turkey	case control	NR	NR	54	42.8	NR	NR	NR	Yes	NR	MRI	NR	meniscus	sagittal	one	Ostu adaptive threshold		NR	external test set	finding	500		100	training set	NR	Binary Classification	NR	past study	No	No		27	3	67	3	0.883	0.957	0.897	0.9502					0.93
Valentina Pedoia 2018	2018	USA	case control	NR	NR	302	NR	48	42.79	14.75	No	displaced or complex tears without deformity, maceration of the meniscus	MRI	NR	meniscus	NR	NR	3D-CNN, RF, SVM, logistic regression, decision trees	2D U-Net	512×512	external test set	finding	961		296	random split sample validation	221	Binary Classification	Comparsion of multiple algorithms, expert clinicians	Expert consensus	Yes	No		91	20	713	81	0.8198	0.8981	0.52907	0.972715	0.89				0.888398
V. Roblot 2019	2019	France	case control	normal menisci or those with abnormal grade 3 high meniscal signal intensity according to Stoller’s classification (abnormal hyperintensity that extends to at least one articular surface, superior or inferior) were included.	NR	NR	13	NR	NR	NR	Yes	NR	MRI	NR	meniscus	sagittal	one	Fast R-CNN	NR	256 × 256	external test set	finding	1123		700	random split sample validation		Binary Classification	NR	past study	Yes	No										0.94
B. Rizk 2021	2021	Switzerland	case control	NR	1- Patients under the age of 16 (N = 309) 2-Patients with a known past knee surgical history (N = 2189).	7903	NR	51.9	43.6	NR	Yes	NR	MRI	1, 1.5, 3	medial meniscal	Coronal, sagittal	Multiple	CNN	MRNet	64×64	external test set	finding	6221		299	cross validation	1538	Binary Classification	Expert clinicians	Expert consensus	No	No		152.19	18.81	107.52	20.48	0.89	0.84	0.881392	0.851104	0.93	0.82	0.95		0.87
B. Rizk 2021	2021	Switzerland	case control	NR	1- Patients under the age of 16 (N = 309) 2-Patients with a known past knee surgical history (N = 2189).	7903	NR	51.9	43.6	NR	Yes	NR	MRI	1, 1.5, 3	lateral meniscal	Coronal, sagittal	Multiple	CNN	MRNet	64×64	external test set	finding	6221		299	cross validation	1538	Binary Classification	Expert clinicians	Expert consensus	No	No		59.63	29.37	184.8	25.2	0.67	0.88	0.702935	0.862866	0.84	0.78	0.89		0.82
B. Rizk 2021	2021	Switzerland	case control	NR	1- Patients under the age of 16 (N = 309) 2-Patients with a known past knee surgical history (N = 2189).	7903	NR	51.9	43.6	NR	Yes	NR	MRI	1, 1.5, 3	meniscus	Coronal, sagittal	Multiple	CNN	MRNet	64×64	external test set	finding	904		120	cross validation	226	Binary Classification	Expert clinicians	Expert consensus	No	No						0.81	0.87	#DIV/0!		0.89	0.82	0.95		0.84
B. Rizk 2021	2021	Switzerland	case control	NR	1- Patients under the age of 16 (N = 309) 2-Patients with a known past knee surgical history (N = 2189).	7903	NR	51.9	43.6	NR	Yes	NR	MRI	1, 1.5, 3	meniscus	Coronal, sagittal	Multiple	CNN	MRNet	64×64	external test set	finding	904		120	cross validation	226	Binary Classification	Expert clinicians	Expert consensus	No	No						0.77	0.84	#DIV/0!		0.83	0.75	0.9		0.81
Jie Li 2022	2022	China	case control	the images without motion artifacts or any other magnetic artifacts were included.	NR	1104	NR	NR	NR	NR	Yes	degenerative	MRI	1.5	meniscus	supine, sagittal, coronal	Multiple	R-CNN	ResNet50, 101-FPN	1188x1372 pixels	external test set	finding	9072		1620	validation set	3960	NR	Expert clinicians	Radiologists/ Arthroscopic surgery	Yes	No														0.9231
Jie Li 2022	2022	China	case control	the images without motion artifacts or any other magnetic artifacts were included.	NR	1104	NR	NR	NR	NR	Yes	degenerative	MRI	3	meniscus	supine, sagittal, coronal	Multiple	R-CNN	ResNet50, 101-FPN	1188x1372 pixels	external test set	finding	9072		1620	validation set	3960	NR	Expert clinicians	Radiologists/ Arthroscopic surgery	Yes	No														0.6087
Truong Nguyen Khanh Hung 2022	2022	Taiwan	case control	NR	having meniscus surgical history	704	NR	75.28	43.8	NR	Yes	NR	MRI	3	meniscus	coronal, sagittal	Multiple	CNN	YOLOv4, DarkNet53	256×256	external test set	finding	234		NR	random split sample validation	120	Binary Classification	Expert clinicians	Expert consensus	No	No		47.082	11.918	47.58	13.42	0.798	0.78	0.766	0.783					0.78885
[truncated: 5 more columns]

## Sheet: Clinicians, internal validation
author year	year	country	Study design	Inclusion criteria	Exclusion criteria	Number of participants represented by the training data	Disease+ participants%	Male% of participants	Mean age of participants	SD of mean age of participants	tear	type of tear	modality	Tesla	Target condition	view	Multiple views or one view	algorithm	architecture	dimension	evaluation	Level	No. of Images per training Set	No. of Images per tuning Set	No. of Images per testing Set	validation method	validation size	Model output	Comparison group	Reference standard	Used data augmentaion	Used transfer learning	included localization of pathology in model output	TP	FN	TN	FP	sen (recall)	spe	ppv (precision)	npv	auc	auc L	auc U	auc sd	accuracy	accuracy L	accuracy U	accuracy sd
Bharath Ramakrishna 2008	2008	China	case control	NR	NR	40	42.5	47.5	male ages range 15–61, females ages range 30–73	NR	Yes	simple and complex meniscal tears, meniscal fragment, degenerative tear	MRI	1.5	meniscus	sagittal, coronal	Multiple	novel computer-aided detection (CAD)	NR	512x512	human performance on internal test sets	finding	10		160	training set	NR	NR	Expert clinicians	Expert consensus	No	No		48	14	210	48	0.7741	0.8139	0.5	0.9375					0.80625
Bharath Ramakrishna 2008	2008	China	case control	NR	NR	40	42.5	47.5	male ages range 15–61, females ages range 30–73	NR	Yes	simple and complex meniscal tears, meniscal fragment, degenerative tear	MRI	1.5	Medial Anterior Menicus	sagittal, coronal	Multiple	novel computer-aided detection (CAD)	NR	512x512	human performance on internal test sets	finding	10		160	training set	NR	NR	Expert clinicians	Expert consensus	No	No		2	1	33	4	0.67	0.89	0.333333	0.970588					0.875
Bharath Ramakrishna 2008	2008	China	case control	NR	NR	40	42.5	47.5	male ages range 15–61, females ages range 30–73	NR	Yes	simple and complex meniscal tears, meniscal fragment, degenerative tear	MRI	1.5	Medial Posterior meniscus	sagittal, coronal	Multiple	novel computer-aided detection (CAD)	NR	512x512	human performance on internal test sets	finding	10		160	training set	NR	NR	Expert clinicians	Expert consensus	No	No		15	1	15	9	0.94	0.63	0.625	0.9375					0.75
Bharath Ramakrishna 2008	2008	China	case control	NR	NR	40	42.5	47.5	male ages range 15–61, females ages range 30–73	NR	Yes	simple and complex meniscal tears, meniscal fragment, degenerative tear	MRI	1.5	Lateral Anterior meniscus	sagittal, coronal	Multiple	novel computer-aided detection (CAD)	NR	512x512	human performance on internal test sets	finding	10		160	training set	NR	NR	Expert clinicians	Expert consensus	No	No		1	3	29	7	0.25	0.81	0.125	0.90625					0.75
Bharath Ramakrishna 2008	2008	China	case control	NR	NR	40	42.5	47.5	male ages range 15–61, females ages range 30–73	NR	Yes	simple and complex meniscal tears, meniscal fragment, degenerative tear	MRI	1.5	Lateral Posterior meniscus	sagittal, coronal	Multiple	novel computer-aided detection (CAD)	NR	512x512	human performance on internal test sets	finding	10		160	training set	NR	NR	Expert clinicians	Expert consensus	No	No		5	3	24	8	0.63	0.75	0.384615	0.888889					0.725
Bharath Ramakrishna 2008	2008	China	case control	NR	NR	40	42.5	47.5	male ages range 15–61, females ages range 30–73	NR	Yes	simple and complex meniscal tears, meniscal fragment, degenerative tear	MRI	1.5	Medial Anterio Menicus	sagittal, coronal	Multiple	novel computer-aided detection (CAD)	NR	512x512	human performance on internal test sets	finding	10		160	training set	NR	NR	Expert clinicians	Expert consensus	No	No		1	2	34	3	0.33	0.92	0.25	0.944444					0.875
Bharath Ramakrishna 2008	2008	China	case control	NR	NR	40	42.5	47.5	male ages range 15–61, females ages range 30–73	NR	Yes	simple and complex meniscal tears, meniscal fragment, degenerative tear	MRI	1.5	Medial Posterior meniscus	sagittal, coronal	Multiple	novel computer-aided detection (CAD)	NR	512x512	human performance on internal test sets	finding	10		160	training set	NR	NR	Expert clinicians	Expert consensus	No	No		15	1	20	4	0.94	0.83	0.789474	0.952381					0.875
Bharath Ramakrishna 2008	2008	China	case control	NR	NR	40	42.5	47.5	male ages range 15–61, females ages range 30–73	NR	Yes	simple and complex meniscal tears, meniscal fragment, degenerative tear	MRI	1.5	Lateral Anterior meniscus	sagittal, coronal	Multiple	novel computer-aided detection (CAD)	NR	512x512	human performance on internal test sets	finding	10		160	training set	NR	NR	Expert clinicians	Expert consensus	No	No		2	2	29	7	0.5	0.81	0.222222	0.935484					0.775
Bharath Ramakrishna 2008	2008	China	case control	NR	NR	40	42.5	47.5	male ages range 15–61, females ages range 30–73	NR	Yes	simple and complex meniscal tears, meniscal fragment, degenerative tear	MRI	1.5	Lateral Posterior meniscus	sagittal, coronal	Multiple	novel computer-aided detection (CAD)	NR	512x512	human performance on internal test sets	finding	10		160	training set	NR	NR	Expert clinicians	Expert consensus	No	No		7	1	26	6	0.88	0.81	0.538462	0.962963					0.825
Nicholas Bien2018	2018	USA	case control	NR	NR	1312	80.6	58.5	38	NR	Yes	NR	MRI	1.5	meniscus	sagittal, coronal, axial	Multiple	CNN	MRNet, AlexNet	256 × 256	human performance on internal test sets	finding	1130	120		stratified split sampling	120	Binary Classification	Expert clinicians	musculoskeletal radiologists	No	Yes		48.38	10.62	53.802	7.198	0.82	0.882	0.870488	0.835149					0.849	0.823	0.871
Benjamin Fritz 2020	2020	Switzerland	case control	(1) MRI of the knee joint performed at our institution on a clinical 1.5 Tesla or 3 Tesla clinical whole body MRI system using our standard protocols for evaluation of knee pain (2) arthroscopic knee surgery performed at our institution by a specialized knee surgeon, at a time interval of less than 3 months after the knee MRI (3) signed informed consent for retrospective data analysis.	1- previous knee surgery 2- impaired image quality due to motion	100	69	54	39.9	14.3	Yes	horizontal tears	MRI	1.5	medial meniscus	sagittal, coronal	Multiple	DCNN	NR	336 × 448	human performance on internal test sets	finding	18520		1000	validation set	1000	Binary Classification	Expert clinicians	Expert consensus	No	No		530.1	39.9	390.01	39.99	0.93	0.907	0.929853	0.90719	0.918	0.846	0.964		0.92
Benjamin Fritz 2020	2020	Switzerland	case control	(1) MRI of the knee joint performed at our institution on a clinical 1.5 Tesla or 3 Tesla clinical whole body MRI system using our standard protocols for evaluation of knee pain (2) arthroscopic knee surgery performed at our institution by a specialized knee surgeon, at a time interval of less than 3 months after the knee MRI (3) signed informed consent for retrospective data analysis.	1- previous knee surgery 2- impaired image quality due to motion	100	69	54	39.9	14.3	Yes	horizontal tears	MRI	1.5	lateral meniscus	sagittal, coronal	Multiple	DCNN	NR	336 × 448	human performance on internal test sets	finding	18520		1000	validation set	1000	Binary Classification	Expert clinicians	Expert consensus	No	No		169.92	70.08	719.72	40.28	0.708	0.947	0.808373	0.911269	0.828	0.739	0.896		0.89
Benjamin Fritz 2020	2020	Switzerland	case control	(1) MRI of the knee joint performed at our institution on a clinical 1.5 Tesla or 3 Tesla clinical whole body MRI system using our standard protocols for evaluation of knee pain (2) arthroscopic knee surgery performed at our institution by a specialized knee surgeon, at a time interval of less than 3 months after the knee MRI (3) signed informed consent for retrospective data analysis.	1- previous knee surgery 2- impaired image quality due to motion	100	69	54	39.9	14.3	Yes	horizontal tears	MRI	1.5	medial and lateral meniscus tears	sagittal, coronal	Multiple	DCNN	NR	336 × 448	human performance on internal test sets	finding	18520		1000	validation set	1000	Binary Classification	Expert clinicians	Expert consensus	No	No		112.92	7.08	766.48	113.52	0.941	0.871	0.498675	0.990848	0.906	0.832	0.956		0.92
Benjamin Fritz 2020	2020	Switzerland	case control	(1) MRI of the knee joint performed at our institution on a clinical 1.5 Tesla or 3 Tesla clinical whole body MRI system using our standard protocols for evaluation of knee pain (2) arthroscopic knee surgery performed at our institution by a specialized knee surgeon, at a time interval of less than 3 months after the knee MRI (3) signed informed consent for retrospective data analysis.	1- previous knee surgery 2- impaired image quality due to motion	100	69	54	39.9	14.3	Yes	horizontal tears	MRI	1.5	medial meniscus	sagittal, coronal	Multiple	DCNN	NR	336 × 448	human performance on internal test sets	finding	18520		1000	validation set	1000	Binary Classification	Expert clinicians	Expert consensus	No	No		550.05	19.95	370.23	59.77	0.965	0.861	0.901987	0.94887	0.913	0.839	0.96		0.92
Benjamin Fritz 2020	2020	Switzerland	case control	(1) MRI of the knee joint performed at our institution on a clinical 1.5 Tesla or 3 Tesla clinical whole body MRI system using our standard protocols for evaluation of knee pain (2) arthroscopic knee surgery performed at our institution by a specialized knee surgeon, at a time interval of less than 3 months after the knee MRI (3) signed informed consent for retrospective data analysis.	1- previous knee surgery 2- impaired image quality due to motion	100	69	54	39.9	14.3	Yes	horizontal tears	MRI	1.5	lateral meniscus	sagittal, coronal	Multiple	DCNN	NR	336 × 448	human performance on internal test sets	finding	18520		1000	validation set	1000	Binary Classification	Expert clinicians	Expert consensus	No	No		160.08	79.92	750.12	9.88	0.667	0.987	0.941869	0.903715	0.827	0.738	0.895		0.91
Benjamin Fritz 2020	2020	Switzerland	case control	(1) MRI of the knee joint performed at our institution on a clinical 1.5 Tesla or 3 Tesla clinical whole body MRI system using our standard protocols for evaluation of knee pain (2) arthroscopic knee surgery performed at our institution by a specialized knee surgeon, at a time interval of less than 3 months after the knee MRI (3) signed informed consent for retrospective data analysis.	1- previous knee surgery 2- impaired image quality due to motion	100	69	54	39.9	14.3	Yes	horizontal tears	MRI	1.5	medial and lateral meniscus tears	sagittal, coronal	Multiple	DCNN	NR	336 × 448	human performance on internal test sets	finding	18520		1000	validation set	1000	Binary Classification	Expert clinicians	Expert consensus	No	No		112.92	7.08	823.68	56.32	0.941	0.936	0.667218	0.991478	0.939	0.872	0.977		0.94
Yuan‑Zhe Li 2022	2022	China	case control	Knee MRI before Arthroscopic surgery/ Arthroscopic knee surgery/ signed informed consent	unavailable or incomplete clinical or MRI information; poor quality MRI images with a low signal-to-noise ratio (SNR);	533	NR	63.03	51.3	10.5	Yes	NR	MRI	3	medial and lateral meniscus	sagittal	one	3D-Mask RCNN	3D-UNET	256×256	human performance on internal test sets	finding	382		164	stratified split sampling	NR	NR	Comparsion of multiple algorithms	knee joint operation report	No	No		88.011	10.989	49.01	15.99	0.889	0.754	0.846251	0.816847	0.834				0.835
Yingkai Ma 2023	2023	China	case control	1- Age > 16 years old, 2- the patient was dignosed with meniscus injury.	1- Patients with knee MRI images with pixels too fuzzy to detect./ 2- patients with knee ligament injuries or other diseases.	1396	48.71	NR	NR	NR	Yes	horizontal tears	MRI	NR	anterior and posterior meniscus	coronal, sagittal	Multiple	CNN	NR		human performance on internal test sets	finding	1396		200	cross validation		Binary Classification	Comparsion of multiple algorithms, Expert clinicians	Expert consensus	No	No								0.805
Yingkai Ma 2023	2023	China	case control	1- Age > 16 years old, 2- the patient was dignosed with meniscus injury.	1- Patients with knee MRI images with pixels too fuzzy to detect./ 2- patients with knee ligament injuries or other diseases.	1396	48.71	NR	NR	NR	Yes	horizontal tears	MRI	NR	anterior and posterior meniscus	coronal, sagittal	Multiple	CNN	NR		human performance on internal test sets	finding	1396		200	cross validation		Binary Classification	Comparsion of multiple algorithms, Expert clinicians	Expert consensus	No	No								0.91
Yingkai Ma 2023	2023	China	case control	1- Age > 16 years old, 2- the patient was dignosed with meniscus injury.	1- Patients with knee MRI images with pixels too fuzzy to detect./ 2- patients with knee ligament injuries or other diseases.	1396	48.71	NR	NR	NR	Yes	horizontal tears	MRI	NR	anterior and posterior meniscus	coronal, sagittal	Multiple	CNN	NR		human performance on internal test sets	finding	1396		200	cross validation		Binary Classification	Comparsion of multiple algorithms, Expert clinicians	Expert consensus	No	No								0.97
Yingkai Ma 2023	2023	China	case control	1- Age > 16 years old, 2- the patient was dignosed with meniscus injury.	1- Patients with knee MRI images with pixels too fuzzy to detect./ 2- patients with knee ligament injuries or other diseases.	1396	48.71	NR	NR	NR	Yes	horizontal tears	MRI	NR	anterior and posterior meniscus	coronal, sagittal	Multiple	CNN	NR		human performance on internal test sets	finding	1396		200	cross validation		Binary Classification	Comparsion of multiple algorithms, Expert clinicians	Expert consensus	No	No								0.975
Yingkai Ma 2023	2023	China	case control	1- Age > 16 years old, 2- the patient was dignosed with meniscus injury.	1- Patients with knee MRI images with pixels too fuzzy to detect./ 2- patients with knee ligament injuries or other diseases.	1396	48.71	NR	NR	NR	Yes	horizontal tears	MRI	NR	anterior and posterior meniscus	coronal, sagittal	Multiple	CNN	NR		human performance on internal test sets	finding	1396		200	cross validation		Binary Classification	Comparsion of multiple algorithms, Expert clinicians	Expert consensus	No	No								0.955
[truncated: 5 more columns]

## Sheet: Clinicians, external validation
author year	year	country	Study design	Inclusion criteria	Exclusion criteria	Number of participants represented by the training data	Disease+ participants%	Male% of participants	Mean age of participants	SD of mean age of participants	modality	Target condition	view	Multiple views or one view	algorithm	architecture	dimension	evaluation	Level	No. of Images per training Set	No. of Images per tuning Set	No. of Images per testing Set	validation method	validation size	Model output	Comparison group	Reference standard	Used data augmentaion	Used transfer learning	included localization of pathology in model output	TP	FN	TN	FP	sen (recall)	spe	ppv (precision)	npv	auc	auc L	auc U	auc sd	accuracy	accuracy L	accuracy U	accuracy sd	f1	f1 L	f1 U
[truncated: 2 more columns]

## Sheet: Clinicians with AI assistance
author year	year	country	Study design	Inclusion criteria	Exclusion criteria	Number of participants represented by the training data	Disease+ participants%	Male% of participants	Mean age of participants	SD of mean age of participants	tear	type of tear	modality	Tesla	Target condition	view	Multiple views or one view	algorithm	architecture	dimension	evaluation	Level	No. of Images per training Set	No. of Images per tuning Set	No. of Images per testing Set	validation method	validation size	Model output	Comparison group	Reference standard	Used data augmentaion	Used transfer learning	included localization of pathology in model output	TP	FN	TN	FP	sen (recall)	spe	ppv (precision)	npv	auc	auc L	auc U	auc sd	accuracy	accuracy L	accuracy U	accuracy sd
Yingkai Ma 2023	2023	China	case control	1- Age > 16 years old, 2- the patient was dignosed with meniscus injury.	1- Patients with knee MRI images with pixels too fuzzy to detect./ 2- patients with knee ligament injuries or other diseases.	1396	48.71	NR	NR	NR	Yes	horizontal tears	MRI	NR	anterior and posterior meniscus	coronal, sagittal	Multiple	CNN	NR		human performance with AI assistance	finding	1396		200	cross validation		Binary Classification	Comparsion of multiple algorithms, Expert clinicians	Expert consensus	No	No								0.96
Yingkai Ma 2023	2023	China	case control	1- Age > 16 years old, 2- the patient was dignosed with meniscus injury.	1- Patients with knee MRI images with pixels too fuzzy to detect./ 2- patients with knee ligament injuries or other diseases.	1396	48.71	NR	NR	NR	Yes	horizontal tears	MRI	NR	anterior and posterior meniscus	coronal, sagittal	Multiple	CNN	NR		human performance with AI assistance	finding	1396		200	cross validation		Binary Classification	Comparsion of multiple algorithms, Expert clinicians	Expert consensus	No	No								0.975
Yingkai Ma 2023	2023	China	case control	1- Age > 16 years old, 2- the patient was dignosed with meniscus injury.	1- Patients with knee MRI images with pixels too fuzzy to detect./ 2- patients with knee ligament injuries or other diseases.	1396	48.71	NR	NR	NR	Yes	horizontal tears	MRI	NR	anterior and posterior meniscus	coronal, sagittal	Multiple	CNN	NR		human performance with AI assistance	finding	1396		200	cross validation		Binary Classification	Comparsion of multiple algorithms, Expert clinicians	Expert consensus	No	No								0.97
[truncated: 5 more columns]
